# Supplementary material for: Changes in Porcine Corpus Luteum Proteome Associated with Development, Maintenance, Regression, and Rescue during Estrous Cycle and Early Pregnancy
Source: Int J Mol Sci. 2021 Oct 29;22(21):11740. doi: 10.3390/ijms222111740 (PMC8583735; doi:10.3390/ijms222111740)
Supplement: Supplementary file 1 [file ijms-22-11740-s001.zip]

Archive with 8 entries (8 files):
- Supplementary figures.pdf
- Supplementary Table S1.pdf
- Supplementary Table S2.xlsx
- Supplementary Table S3.xlsx
- Supplementary Table S4.xlsx
- Supplementary Table S5.xlsx
- Supplementary Table S6.xlsx
- Supplementary Table S7.pdf
