# Supplementary material for: Changes in Porcine Corpus Luteum Proteome Associated with Development, Maintenance, Regression, and Rescue during Estrous Cycle and Early Pregnancy
Source: Int J Mol Sci. 2021 Oct 29;22(21):11740. doi: 10.3390/ijms222111740 (PMC8583735; doi:10.3390/ijms222111740)
Supplement: Supplementary file 1 [file ijms-22-11740-s001.zip › Supplementary Table S2.xlsx]

## Sheet: Arkusz2
		Table S2: Differentially abundant corpus luteum proteins that changed on Day 9 as compared to Day 3 of the estrous cycle
Spot no.	Protein symbol	Identified protein	Fold change	p-Value	MW (kDa/PI)	NCBI accession number	GI HUMAN	Protein Score	Sequence coverage %	No of peptides (Iron score >30)
1a	CP	ceruloplasmin precursor	-5.97	0.0012	127/5.72	406647880	116117	157	17	32, 30	K.GAYPLSIEPTGVR.V	R.QFTDSTFQVPVQR.K
2a	ITIH4	inter-alpha-trypsin inhibitor heavy chain H4 isoform X10	-4.21	0.005	107/6.1	1191825011	229463048	385	47	44, 52	K.VTFELVYEELLAR.H	K.SPEQQETVLDGNFIVR.Y
3d	FGB	fibrinogen beta chain precursor	-2.09645	0.0107	57/8.11	346421314	399492	513	62	128, 85	K.HQLYIDETVNSNIPTNLR.V	K.EDGGGWWYNR.C
4	VCL	vinculin isoform X3	3.23124	0.0479	117/5.83	545870539	340237	247	22	32, 36	R.WIDNPTVDDR.G	R.EAFQPQEPDFPPPPPDLEQLR.L
5a	C1S	complement C1s subcomponent isoform X4	-3.46489	0.0069	70/4.97	1191877805	41393602	316	51	46, 30	K.LQVIFTSDFSNEER.F	R.VFIHPGWEEQDASER.K
6a	HSP90AA1	heat shock protein HSP 90-alpha	2.51206	0.0331	85/4.93	47522774	153792590	308	39	67, 62	K.VILHLKEDQTEYLEER.R	K.HFSVEGQLEFR.A
7a	GSN	Gelsolin	2.22996	0.0353	85/5.93	121118	121116	244	27	42, 31	K.HVVPNEVAVQR.L	R.ATEVPVSWESFNR.G
8a	PDCD6IP	programmed cell death 6-interacting protein isoform X2	2.5635	0.0423	98/6.08	1191832617	18042949	443	46	37, 34	K.KDNDFIYHDR.V	K.ELPELLQR.N
9a	ACO1	cytoplasmic aconitate hydratase	4.52789	0.0187	99/6.23	335296435	507834063	388	44	33, 34	R.DFNSYGSR.R	K.AVLAESYER.I
10a	EEF2	elongation factor 2 isoform X1	5.61495	0.0167	96/6.41	335282386	4503483	374	43	32, 31	K.YEWDVAEAR.K	K.AYLPVNESFGFTADLR.S
11	CFB	complement factor B precursor	-2.56509	0.0257	87/7.45	156120152	584908	158	21	30, 35	R.LEDSVTYYCSR.G	K.DIPEFYDYDVALIR.L
12a	SERPINA3-6	serpin A3-6	-4.14646	0.0007	47/5.75	194038353	112874	190	32	31, 32	K.SFENFIVR.F	R.FDSPFLFATVLR.D
13	SERPINA3-5	serpin A3-5	-3.26235	0.009	48/5.81	1191899509	112874	344	46	50, 80, 51	R.WRDSLQPR.R	R.FSISSDYKLQEILPR.L	R.FDSPFLFATVLR.D
14	HSPA8	heat shock 70kDa protein 8	-2.17924	0.0028	71/5.37	345441750	18043726	248	16	66, 54	R.FEELNADLFR.G	K.QTQTFTTYSDNQPGVLIQVYEGER.A
15a	HSPA5	78 kDa glucose-regulated protein	8.98404	0.0218	73\5.43	350579657	16507237	297	21	33, 68, 31, 79	R.ITPSYVAFTPEGER.L	K.VTHAVVTVPAYFNDAQR.Q	R.IEIESFYEGEDFSETLTR.A
16	DPP3	dipeptidyl peptidase 3 isoform X3	4.52	0.0062	83/5.07	1191855458	20532389	326	45	30, 32	R.LYAHHLSR.A	K.EVDQDGKPHYEVR.L
17	C4BPA	C4b-binding protein alpha chain isoform X2	-3.04565	0.0001	69\6.14	1191910541	4502503	457	24	52, 197, 37, 112	R.VQYTVCIWR.N	R.YVSHFETEGPHVLLYFDSVPTSR.E	K.FACYSPR.V
18	NDUFS1	NADH-ubiquinone oxidoreductase 75 kDa subunit, mitochondrial	2.65877	0.0119	80/5.79	545875372	92090799	187	33	30, 30	R.SDGTAILAAVSNIAQNIR.L	R.IASQVAALDLGYKPGVEAIR.K
19a	ICA	inhibitor of carbonic anhydrase precursor	-2.19422	0.0122	80/5.82	1149122865	115456	313	43	31, 30	K.DLLFTDACLGFLR.V	K.YLGPEYLQAIANVR.Q
20a	EZR	ezrin	1.91984	0.0479	69/5.79	1191804788	161702986	461	55	44, 88	K.IGFPWSEIR.N	K.APDFVFYAPR.L
21a	IMMT	MICOS complex subunit MIC60 isoform X2	3.04713	0.0373	83/6.18	1191867508	154354964	462	45	73, 122	K.VVSQYHELVVQAR.D	R.GIEQAVQSHAVAEEEAR.K
22	ALDH16A1	aldehyde dehydrogenase family 16 member A1 isoform X10	4.19322	0.0098	91\6.62	1191886887	223972651	233	19	30, 37	K.LHGYVAEGGAK.D	R.AWDQEAEGAGPELGLR.A
23a	CALD1	caldesmon isoform X10	2.45674	0.0301	62\6.04	1191852749	180195	192	16	30, 39	R.QKEFDPTIADASSSPPSR.R	K.TTKPTKPAASDLPVPAEGVR.N
24	PCCA	Propionyl-CoA carboxylase alpha chain, mitochondrial	3.17	0.0057	81/6.81	1775801984	65506442	249	44	31, 35	R.FSSQEAASSFGDDR.L	R.LSQYQEPIHLPGVR.V
25a	RDX	radixin	3.31607	0.0441	69/5.95	57527982	307366	247	31	35, 77	K.IGFPWSEIR.N	K.APDFVFYAPR.L
26a	FGA	fibrinogen alpha chain isoform X2	-3.5	0.0001	96/5.9	1191904350	1706799	217	11	31, 108	K.GSLDEFFHR.H	R.DPFPDFFSPVLK.E
27a	TF	Serotransferrin	-2.18271	0.0003	79/6.93	136192	313104271	646	63	115, 69	K.FDQFFGEGCAPGSQR.N	R.APNHAVVAR.D
28a	SERPINA3-8	serpin A3-8	-4.06471	0.0022	47/5.8	927163614	112874	200	19	34, 49	R.GLETPYFR.D	R.IDALYLPR.F
29a	A1BG	alpha-1B-glycoprotein	-2.31118	0.0083	55\5.99	311259609	21071030	335	42	54, 45, 63	R.LPTLAFQLLR.D	R.LASPALEHR.F	R.VPDVIFELLR.A
30a	FGG	fibrinogen gamma chain isoform X1	-2.26988	0.0066	51/5.89	545845530	20178280	337	38	82, 38	K.AIQISYNPEDLSKPDR.I	R.VGPESDKYR.M
31	ALB	albumin	-2.9398	0.0076	72\6.08	51235682	178344	599	57	58, 101, 58	K.LGEYGFQNALIVR.Y	K.KVPQVSTPTLVEVAR.K	K.HKPHATEEQLR.T
32a	DPYSL3	dihydropyrimidinase-related protein 3	6.53	0.0428	74/6.02	1191861556	308818200	146	27	30, 32	K.IFNLYPR.K	R.GSPTRPNPPVR.N
33	GPD2	glycerol-3-phosphate dehydrogenase, mitochondrial isoform X3	3.42	0.0173	81/6.54	1191843601	285002231	257	36	32, 30	K.LDIEQYR.M	R.LAFLNVQAAEEALPR.I
34	FAD	Chain A, FAD-binding protein	4.39349	0.0119	69/6.32	73535960		172	24	32, 31	R.GVIALCIEDGSIHR.I	K.VSLEYRPVIDK.T
35	WDR1	WD repeat-containing protein 1	2.28154	0.0198	67/6.22	1191903022	9257257	323	54	30, 30	K.VFASLPQVER.G	K.GHTNQVSR.M
36a	GANAB	Neutral alpha-glucosidase AB	2.86633	0.0426	108/5,64	54037147	54037162	367	27	30, 69	R.YRVPDVLVAEPPTAR.L	K.MLDYLQGSGETPQTDVR.W
37a	HSPD1	60 kDa heat shock protein, mitochondrial	3.24	0.0089	61\5.7	359811347	31542947	251	47	52, 44	K.ISSVQSIVPALEIANAHR.K	.AAVEEGIVLGGGCALLR.C
38a	ISYNA1	inositol-3-phosphate synthase 1	2.07772	0.0478	61/5.6	753703680	45219771	217	15	57, 48, 54	K.VIVLWTANTER.F	K.SVLVDFLIGSGLK.T	K.APLAPPGSPVVNALFR.Q
39a	CCT5	T-complex protein 1 subunit epsilon isoform X1	4.07824	0.0264	63/5.73	1191845524	166197662	296	53	31, 35	R.IADGYEQAAR.I	R.WVGGPEIELIAIATGGR.I
40	TCP1	T-complex protein 1 subunit alpha	1.81266	0.0477	61/5.71	343478174	57863257	283	37	42, 34, 38	R.YISENLIINTDELGR.D	R.EQLAIAEFAR.S	R.AFHNEAQVNPER.K
41	DPYSL2	dihydropyrimidinase-related protein 2 isoform X2	2.5961	0.0462	62/5.69	1191837913	308818195	435	64	44, 77	R.DIGAIAQVHAENGDIIAEEQQR.I	K.IVLEDGTLHVTEGSGR.Y
42	STIP1	stress-induced-phosphoprotein 1	2.51135	0.0421	63/6.36	335281609	12804257	339	40	60, 49	K.LDPQNHVLYSNR.S	K.LMDVGLIAIR.-
43	CCT6A	T-complex protein 1 subunit zeta	2.57	0.0428	58/6.32	545813944	4502643	252	43	30, 32	K.QADLYISEGLHPR.I	R.GLVLDHGAR.H
44	CCT3	T-complex protein 1 subunit gamma	2.40708	0.0188	61/6.43	346644874	63162572	185	17	32, 35	K.IPGGIIEDSCVLR.G	K.TAVETAVLLLR.I
45	SYAP1	synapse-associated protein 1 isoform 1	2.85	0.0159	41/4.49	346421345	19923855	514	63	127, 67, 49	K.EAGKEPAEGGGGGSHR.L	K.DSVTHLFDR.N	K.SWWQVEK.V
46	EIF1A	eukaryotic peptide chain release factor subunit 1 isoform X1	-2.58567	0.0053	49/5.51	311250234	4759034	195	30	30, 30	K.YCFGVEDTLK.A	R.YVLHCQGTEEEK.I
47a	ANXA7	annexin A7 isoform X2	3.57714	0.006	50\6.08	194042806	12803595	384	38	112, 64, 30	K.GFGTDEQAIIDVVANR.S	R.SDTSGHFER.L
48	SERPINC1	antithrombin-III precursor	-8.39631	0.0002	53\5.84	194018664	113936	322	36	64, 99	K.TSDQVHFFFAK.L	K.AFLEVNEEGSEAAASTTIGIAGR.S
49	DES	desmin	2.25532	0.0349	54/5.21	48374063	6686280	494	65	108, 37, 43, 36	R.FLEQQNAALAAEVNR.L	R.VAEIYEEELR.E	R.FASEASGYQDNIAR.L
50	FKBP4	peptidyl-prolyl cis-trans isomerase FKBP4	-1.94029	0.0322	52/5.34	305855148	4503729	137	33	30, 31	K.FHIPPNAELK.Y	R.RGEAHLAVNDFDLAR.A
51a	PDIA3	protein disulfide-isomerase A3 precursor	4.68305	0.0151	57/5.93	304365428	21361657	262	37	31, 30	K.FVMQEEFSR.D	R.FLQDYFDGNLKR.Y
52	CCT8	T-complex protein 1 subunit theta-like isoform 3	3.72619	0.0122	58/5.24	335300585	9988062	219	27	31, 32	R.IGLSVSEVIEGYEIACR.K	K.FAEAFESIPR.A
53	NAPRT	nicotinate phosphoribosyltransferase isoform X2	2.88106	0.0452	57/6.17	1191876186	123497	174	46	31, 33	R.AQEAAEFELFFR.R	R.AFQGLLDTYSVR.R
54	RCN3	reticulocalbin-3	2.25907	0.0326	37/4.76	927141966	30316268	160	18	43, 38	K.EFDQLSPEESQAR.L	R.AGDGDGWVSLAELR.A
55	RNH1	Ribonuclease inhibitor	2.57871	0.0204	50/4.76	132574	132573	209	23	38, 45	R.WTELLPLLQQYEVVR.L	K.TLWLWECDITASGCR.D
57	ADRM1	proteasomal ubiquitin receptor ADRM1 isoform X2	2.52147	0.0283	42/4.84	1191850112	28373194	179	16	32, 31	K.YLVEFR.A	K.TDQDEEHCR.K
58	PTX3	pentraxin 3, long precursor	-2.65532	0.0002	42/5.18	348605124	167900484	190	18	30, 42	R.WLPAGCETAILFPMR.S	R.GNVVGWGVTEIQPHGGAQYVS.-
59	PPM1F	protein phosphatase 1F isoform X1	2.56082	0.0289	48/4.94	1191837070	7661862	245	44	42, 40	R.AYFAVFDGHGGVDAAR.Y	R.AIGDVFQKPYVSGEADAASR.E
60	ATP5F1B	ATP synthase subunit beta, mitochondrial	5.23	0.0084	60\5.4	1191882381	32189394	462	60	91, 63, 61	R.LVLEVAQHLGESTVR.T	K.AHGGYSVFAGVGER.T	R.VALTGLTVAEYFR.D
61e	HP	haptoglobin isoform X1	-5.44892	0.0003	34/8.01	545829329	306882	430	43	55, 49, 94, 70	K.AKDIAPTLR.L	K.QKVPVNER.V	K.DYVNVGLVGYVSGWGR.N
62a	PPP1R7	protein phosphatase 1 regulatory subunit 7	2.65	0.0168	41/4.96	345199288	74762145	276	61	30, 31	K.IEGFEVLR.K	R.ELDLYDNQIR.K
63a	CAT1	synaptic vesicle membrane protein VAT-1 homolog-like	2.85555	0.0155	46/5.02	350584838	18379349	284	61	56, 33	K.AEAAGDSQPPAVSEGADSPPLPPLR.C	R.LVALYNQGHIKPR.I
64	PSMC4	26S protease regulatory subunit 6B	4.66262	0.016	47\5.09	1191885942	5729991	268	52	33, 30	K.AVAHHTTAAFIR.V	K.MNLSEEVDLEDYVARPDK.I
65a	NSFL1C	NSFL1 (p97) cofactor (p47)	3.67458	0.0289	40/5.07	20149635	12803909	398	48	60, 91, 45	K.EHGAVAVER.V	R.LGAAPEEESAYVAGER.R	R.SYQDPSNAQFLESIR.R
66	ERP44	reticulum resident protein 44 precursor	5.975	0.0219	47/5.18	212549623	52487191	312	38	80, 52	K.SDPIQELHDLAEITTLDR.S	K.EDTESLEIFQNEVAR.Q
67	EIF3F	eukaryotic translation initiation factor 3 subunit F	3.48	0.0415	39/5.16	1191907648	4503519	175	27	30, 32	K.YAYYDTER.I	R.VIGLSSDLQQVGGASAR.I
68	TXNDC5	thioredoxin domain-containing protein 5	1.92798	0.0185	49/5.94	1191900919	29839560	179	31	32, 48	K.LFKPGQEAVK.Y	R.GYPTLLWFR.D
69	PRKAR1A	cAMP-dependent protein kinase type I-alpha regulatory subunit	2.28722	0.0199	43\5.27	125195	125193	191	44	31, 30	R.GAISAEVYTEEDAASYVR.K	K.NVLFSHLDDNER.S
70	CNDP2	cytosolic non-specific dipeptidase	2.03127	0.0455	53/5.29	343962597	271398239	396	61	87, 43	R.YPSLSLHGIEGAFSGSGAK.T	R.ALQTVFGVEPDLTR.E
71	ATP6V1B2	V-type proton ATPase subunit B, brain isoform	2.58738	0.0181	57/5.57	350592249	19913428	427	45	43, 32, 63, 46, 46	R.YAEIVHLTLPDGTKR.S	K.IPIFSAAGLPHNEIAAQICR.Q	R.GFPGYMYTDLATIYER.A
73	ALDH9A1	4-trimethylaminobutyraldehyde dehydrogenase	2.59026	0.0252	66\8.65	545822151	7248636	394	38	55, 34, 136	K.IGDPLLEDTR.M	R.MGPLINRPHLER.I	R.ANDTTFGLAAGVFTR.D
74a	FKBP5	peptidyl-prolyl cis-trans isomerase FKBP5 isoform X3	1.84703	0.0356	53/5.56	1191895207	224809331	299	46	55, 32, 39	R.KGEGYSNPNEGATVEIHLEGR.C	R.EEQCILYLGPR.Y	R.YGFGEAGKPK.F
75	BADH	betaine aldehyde dehydrogenase	2.27486	0.0261	55\5.84	1842743839	188035924	163	23	30, 42	K.IGDPLLEDTR.M	R.ANDTTFGLAAGVFTR.D
76	PLIN3	perilipin-3 isoform X3	3.08889	0.0225	45/5.84	1191854523	317373524	157	24	60, 32	K.LEPQLTSASEYAHR.G	R.QDQSYFVR.L
77	ACTR3	actin-related protein 3	3.83838	0.0254	48\5.61	197251946	47117647	291	25	72, 98	R.DREVGIPPEQSLETAK.A	K.EFSIDVGYER.F
78	GSS	glutathione synthetase	4.83	0.0152	52/5.74	347543782	1017029553	278	43	34, 65	K.QIEINTISASFGGLASR.T	R.VGVLEVLLPGQPEAVAR.L
79	TTC38	tetratricopeptide repeat protein 38 isoform X3	2.90775	0.0227	53/5.62	350583690	74755898	218	50	32, 33	R.LQMEGVSVGER.W	R.VVELLLPIR.Y
80	SNX6	sorting nexin-6	2.53481	0.0156	47/5.81	346644766	4689252	229	23	31, 57	K.DVDDFFEHER.T	R.IGSSLYALGTQDSTDICK.F
81	CKB	creatine kinase B-type	3.83	0.0462	43/5.47	343790893	125294	308	53	36, 36	K.VLTPELYAELR.A	K.LAVEALSSLDGDLAGR.Y
82a	ALDH2	aldehyde dehydrogenase, mitochondrial precursor	3.83568	0.0213	57\6.43	113205888	325910904	348	47	37, 66	K.TLPIDGDYFSYTR.H	R.TFVQEDIYAEFVER.S
83a	LAP3	cytosol aminopeptidase isoform	3.84832	0.0061	56/6.25	1191903162	124028615	678	60	108, 58, 76, 48	K.LHGSGDQEAWQR.G	R.GVLFASGQNLAR.H	K.GSEEPPVFLEIHYK.G
84a	IGH	IgG heavy chain precursor	-1.93472	0.0146	50/7.01	441477573	32011	217	24	38, 65, 73	K.LVESGGGLVQPGGSLR.L	K.TAPSVYPLAPCGR.D	R.EPQVYTLSPSAEELSR.S
85	HSD3B1	3 beta-hydroxysteroid dehydrogenase/Delta 5--_4-isomerase	2.17	0.0067	42\8.3	51315735	177196	175	26	32, 49	R.IVHLLLEEK.D	K.ALENNGVLTHNSK.F
86a	ENO1	alpha-enolase-like	5.54	0.015	61\10.37	350585579	119339	315	45	46, 65	R.AAVPSGASTGIYEALELR.D	R.YISPDQLADLYK.S
87	BLMH	bleomycin hydrolase	-1.97162	0.0026	53\6.04	1191822625	4557367	225	48	32, 30	R.VVCICLGNPPETFTWEYR.D	R.VENSWGEDHGHK.G
88	SELENBP1	selenium-binding protein 1 isoform X3	7.93155	0.0422	53/6.17	194036227	14290607	354	67	44, 35	R.EEIVYLPCIYR.N	R.IYVVDVGTEPR.A
89	PDHX	pyruvate dehydrogenase protein X component, mitochondrial	2.10738	0.0493	54/8.09	1191862385	260898739	125	26	32, 30	K.HALDANQGTATGPR.G	K.ANLENPFR.L
90	PDHA1	pyruvate dehydrogenase:SUBUNIT=alpha	2.21	0.016	41/6.78	448580	7688679	285	29	60, 32, 41, 40	R.LEEGPPVTTVLTR.E	R.AHGFTFTR.G	K.LPCVFICENNR.Y
91	SUCLA2	Succinate--CoA ligase [ADP-forming] subunit beta, mitochondrial	3.29	0.0183	46/6.08	21263966	11321583	248	42	30, 59	K.LYNLFLK.Y	K.INFDSNSAYR.Q
92	NDUFS2	NADH dehydrogenase [ubiquinone] iron-sulfur protein 2, mitochondrial isoform X1	2.27285	0.0163	54/6.37	545822306	260898743	225	34	32, 30	K.LLNIQPPPR.A	R.GSGIQWDLR.K
93	EEF1G	elongation factor 1-gamma	3.14076	0.0132	50/6.15	1191855932	4503481	294	47	31, 30	K.STFVLDEFKR.K	R.KLDPGSEETQTLVR.E
94	OAT	ornithine aminotransferase, mitochondrial	2.72258	0.0285	49/6.44	297591979	4557809	224	38	37, 34	R.TIQGPPSSDYIFER.E	K.GVYVWDVEGR.R
95	ARFIP1	arfaptin-1	2.49791	0.0184	42\6.1	356582360	566006168	199	43	35, 49	R.LAEQGGDLIAPAGGQR.T	K.IEQSQHLFQAHK.E
96	SLC25A24	calcium-binding mitochondrial carrier protein SCaMC-1	4.00535	0.0411	53\7.59	313570009	148491091	262	53	41, 36	R.DYFLFNPVTDIEEIIR.F	K.EGIPGLYR.G
97a	TUFM	elongation factor Tu, mitochondrial	3.66556	0.0146	50/6.72	927108190	34147630	363	51	51, 60	K.ADAVQDSEMVELVELEIR.E	K.LLDAVDTYIPVPTR.D
98a	BCKDHA	2-oxoisovalerate dehydrogenase subunit alpha, mitochondrial isoform X2	3.07667	0.0052	42\6.87	1191883138	258645172	263	52	32, 30	R.NNGYAISTPTSEQYR.G	R.HYLQSR.G
99	APOH	beta-2-glycoprotein 1 isoform X2	-2.7017	0.0065	33\8.43	545857085	153266841	324	50	112, 41	K.SSYAPGEEIVYTCQPGYVSR.G	R.ATVIYEGER.V
100	ATP6V0D1	V-type proton ATPase subunit d 1	2.05224	0.0099	41/4.89	311257142	19913432	480	78	34, 56, 40	R.QIYPPINVLPSLSR.L	R.NFIAQGPYENR.T	R.TVYETLDIGWQLLR.I
101	HNRNPC	heterogeneous nuclear ribonucleoproteins C1/C2 isoform X4	2.66	0.0045	32/4.94	1191895651	117190192	203	18	71, 61, 42	K.GFAFVQYVNER.N	R.SAAEMYGSSFDLDYDFQR.D	R.VPPPPPIAR.A
102a	ACTB	actin, cytoplasmic 1	7.99721	0.0056	42\5.29	311250866	4501885	436	58	56, 37, 106, 53	R.VAPEEHPVLLTEAPLNPK.A	R.GYSFTTTAER.E	K.SYELPDGQVITIGNER.F
103	EIF2S1	eukaryotic translation initiation factor 2 subunit 1	-2.58361	0.0004	36/5.02	194038445	4758256	267	52	42, 35	K.FPEVEDVVMVNVR.S	K.INLIAPPR.Y
104	BCKDHB	2-oxoisovalerate dehydrogenase subunit beta, mitochondrial	2.64359	0.0135	44\5.89	178056478	34101272	157	20	54, 34	K.DPTAVIFGEDVAFGGVFR.C	R.SGDLFNCGSLTIR.S
106a	UROD	uroporphyrinogen decarboxylase	2.39276	0.0227	41/5.47	349732258	71051616	193	32	38, 32	K.GPSFPEPLREER.D	K.FALPYIR.D
107	IGBP1	immunoglobulin-binding protein 1 isoform 2	-2.07607	0.0065	39/5.21	194045136	14285501	223	27	83, 31	K.QLLDEVEVATEPTGSR.I	R.EYYLLHLR.R
108	ERLIN2	erlin-2 precursor	1.95528	0.0149	38/5.36	219521982	38257366	203	41	33, 39	K.IEEGHIGVYYR.G	R.VTKPNIPEAIR.R
109	STOML2	stomatin-like protein 2, mitochondrial	1.91648	0.0378	39/7.71	1191810431	7305503	328	52	48, 56	K.DIHVPPR.V	R.DVQGTDASLDEELDRVK.L
110a	CAPG	macrophage-capping protein-like isoform 3	2.6351	0.0381	39/5.88	311252249	63252913	422	37	150, 111, 114	R.EVQGNESDLFMSYFPR.G	K.YQEGGVESAFHK.T	R.QAALQVAEDFISR.M
111	CNN3	calponin-3	2.99564	0.0129	36\5.83	1191875452	6225157	280	46	62, 81	K.YDHQAEEDLR.N	K.GFHTTIDIGVK.Y
112a	HIBCH	3-hydroxyisobutyryl-CoA hydrolase, mitochondrial isoform X2	5.08649	0.0315	40\5.67	1191844754	37594471	333	55	84, 38	R.DVYTAGIATHFVDSEK.L	K.EVTDEDLNNHFNSLGSNDLKF.-
113	VTA1	vacuolar protein sorting-associated protein VTA1 homolog isoform X1	1.87	0.0143	34/5.87	1191805032	21361741	231	38	32, 41	K.MFLYADNEDR.A	R.LTPEDFAR.A
114	NDUFA10	NADH dehydrogenase [ubiquinone] 1 alpha subcomplex subunit 10, mitochondrial	2.29834	0.0151	41/6.77	311273371	4758768	318	54	30, 32	R.LQSWLYASR.L	K.CEVLQYSAR.E
115	ACADSB	short/branched chain specific acyl-CoA dehydrogenase, mitochondrial	4.59873	0.0276	48/8.29	311271975	1168283	259	32	60, 44	K.VPEANIVGQIGHGYK.Y	K.YYASEVAIQTTNK.C
116	DNAJB11	dnaJ homolog subfamily B member 11 precursor	3.53521	0.0293	41/5.92	346716275	7706495	185	32	41, 31	R.TLEVEIEPGVR.D	K.KGEGLPNFDNNNIK.G
117	SEPT2	septin 2	1.8848	0.0187	42/6.19	1032809178	15680208	203	45	34, 38, 32	R.TVQIEASTVEIEER.G	R.LTVVDTPGYGDAINCR.D	K.TIICYIDEQFER.Y
118a	IDH1	isocitrate dehydrogenase [NADP] cytoplasmic isoform X2	5.15701	0.0063	47/6.48	927211170	538917681	248	32	40, 35, 49	K.APIQWEER.N	K.TPYTDVNIVTIR.E	R.HMGLFDHAAK.I
119	ACADM	Medium-chain specific acyl-CoA dehydrogenase, mitochondrial	3.31562	0.0375	47/47	148872486	113017	358	44	95, 32, 75	R.EEIIPVAAEYDR.T	R.GIVFEDVR.V	K.IYQIYEGTAQIQR.I
120a	ACADL	long-chain specific acyl-CoA dehydrogenase, mitochondrial precursor	1.83548	0.0297	48/6.96	47522692	4501857	295	43	33, 68	R.IFSSEHDIFR.E	K.AQDTAELFFEDVR.L
121a	FAH	fumarylacetoacetase	2.05161	0.0139	46/6.5	335292272	4557587	135	26	31, 30	K.HLFTGPVLSK.H	R.LRDDTELR.K
122	ACTR2	actin-related protein 2	1.93258	0.0002	45\6.3	197251934	47117648	132	30	30, 34	R.RLDIAGR.D	R.GYAFNHSADFETVR.M
123	ACADS	short-chain specific acyl-CoA dehydrogenase, mitochondrial precursor	3.24333	0.0151	45/8.36	47522686	4557233	250	28	38, 55	R.ASSTANLIFEDCR.I	R.ITEIYEGTSEIQR.L
124	APOE	apolipoprotein E precursor	-8.15086	0.0071	37\5.62	47523674	114039	439	56	60, 36, 56, 55	K.WQGSQPWEQALGR.F	R.FWDYLR.W	R.LQAEAFQAR.L
125	PCNA	proliferating cell nuclear antigen	-2.00532	0.0001	29/4.57	632794808	33239451	273	62	31, 82	R.SEGFDTYR.C	R.DLSHIGDAVVISCAK.D
127	EEF1D	elongation factor 1-delta isoform X2	1.88789	0.0343	31/4.94	1191876171	584458478	311	61	69, 31	R.SIQLDGLTWGGSK.L	K.LVPVGYGIR.K
128a	ANXA5	annexin A5-like	5.44101	0.0404	36\4.94	335293906	4502107	488	44	180, 114	K.QVYEEEYGSSLEDDVVGDTSGYYQR.M	K.WGTDEEKFITIFGTR.S
129	PGP	phosphoglycolate phosphatase	-2.28467	0.0009	35/5.46	350581925	166987826	198	38	38, 38	R.GETAVPGAPEALTALR.A	R.FIFDCVSQEYGINPER.T
130	GLRX3	glutaredoxin 3	2.02961	0.0022	37/5.65	345199274	13528999	211	28	37, 32	K.HNIQFSSFDIFSDEEVR.Q	K.TYSNWPTYPQLYVK.G
131	PDHB	pyruvate dehydrogenase E1 component subunit beta, mitochondrial	1.94268	0.0455	39/6.2	346986351	156564403	234	55	31, 30, 47	R.DAINQGMDEELERDEK.V	K.TYYMSGGLQSVPIVFR.G + Oxidation (M)	R.IMEGPAFNFLDAPAVR.V
132a	AKR1B1	Pig Aldose Reductase	3.18942	0.0197	36/5.65	157829874	2687578	215	37	35, 34	-.ISHLVLYTGAK.M	K.YKPAVNQIEVHPYLTQEK.L
133a	ANXA2	annexin A2 isoform X1	3.45112	0.031	39\6.92	927095743	45786109	323	52	53, 41	R.QDIAFAYQR.R	K.GLGTDEDSLIEIICSR.T
134a	ANXA1	annexin A1	3.16559	0.0178	39\6.43	255683368	4502101	330	39	80, 123	K.TPAQFDADELR.A	K.GLGTDEDTLNEILASR.T
135	MDH1	malate dehydrogenase (EC 1.1.1.37)	-1.88288	0.0267	32/6.15	164543	3133269	314	56	35, 82, 74	K.ENFSCLTR.L	K.GEFITTVQQR.G	K.IVEGLPINDFSR.E
136a	SULT1C2	sulfotransferase 1C1-like	4.82203	0.0161	36/6.22	335285003	8117861	336	67	87, 36, 68	K.DSLVSYYHFSR.M	K.VLWGSWYDHVR.G	K.IIHHTSFDVMK.Q
137	CHMP5	charged multivesicular body protein 5	1.89914	0.0087	25/4.68	347922148	51702157	185	23	31, 35	K.APPPSLTDCIGTVDSR.A	R.MYEQQR.D
139	EFHD2	EF-hand domain-containing protein D2	2.95563	0.0258	27/5.15	311258550	20149675	288	38	37, 89	K.AAAGELQEDSGLHVLAR.L	R.FEEEIKAEQEER.K
140	PSMF1	proteasome inhibitor PI31 subunit	2.39	0.0304	30/5.48	343183422	1020738721	187	24	36, 32	R.EFPPATAR.E	R.LPPGAVPPGAR.F
141	CLIC5	chloride intracellular channel protein 5	2.68	0.0429	29/5.54	1145994694	1654951274	232	56	48, 34	K.AGIDGESIGNCPFSQR.L	R.NYDFPAEMTGLWR.Y + Oxidation (M)
143	PST	phenol sulfotransferase	2.9837	0.0268	34/5.72	47523314	1314740	313	36	82, 55	K.DVAVSYYHFYR.M	K.STFTVAQNER.F
144	SULT1A3	sulfotransferase 1A3	2.57806	0.0158	35/5.72	47523314	678019022	196	26	50, 30	K.DVAVSYYHFYR.M	R.TLPSDLLDHSISAFMR.K
145a	C4A	complement C4-A precursor	-7.00906	0.0013	194/6.8	178056221	476007827	199	10	69, 38, 38	R.YVSHFETEGPHVLLYFDSVPTSR.E	R.GLQDLDGYR.M	K.FACYSPR.V
146	PITPNA	phosphatidylinositol transfer protein alpha isoform isoform X2	2.1294	0.0127	61/6.17	1191822723	5453908	309	60	52, 81	K.AWNAYPYCR.T	K.HVEAVYIDIADR.S
147	CLTA	clathrin light chain (CLTA) protein	1.82	0.0392	18/4.96	194595733	909618078	337	41	37, 50, 139	R.LQSEPESIRK.W	K.WREEQTER.L	K.AIKELEEWYAR.Q
148	UCHL3	ubiquitin carboxyl-terminal hydrolase isozyme L3 isoform X1	1.8532	0.0275	33/6.1	1191816236	767978014	270	43	33, 42, 33	K.FLEESASMSPEER.A + Oxidation (M)	R.YLESYDAIR.V	K.FMERDPDELR.F
150	RANBP1	ran-specific GTPase-activating protein isoform X1	1.84	0.0422	24/5.01	545869954	520975477	190	49	33, 39, 38	K.TLEEDEEELFK.M	R.FASENDLPEWK.E	R.FLNAENAQK.F
152	PSME2	Proteasome activator complex subunit 2	2.33121	0.0371	27/5.41	55583765	30410792	249	57	34, 66	K.ETHVMDYR.A	K.ETHVMDYR.A + Oxidation (M)	R.ALVHERDEAAHGELR.A
153	RPA2	replication protein A 32 kDa subunit	1.89116	0.0131	29/5.61	349732264	132474	197	28	59, 32	K.IDDMTAAPMDVR.Q	K.SNSQLLAGR.V
154	CLIC4	chloride intracellular channel protein 4	1.94955	0.0484	29/5.6	1191889086	20141285	219	55	37, 32, 38	K.AGSDGESIGNCPFSQR.L	K.HPESNTAGMDIFAK.F + Oxidation (M)	K.NSRPEANEALER.G
155	HSD17B14	17-beta-hydroxysteroid dehydrogenase 14	2.95094	0.0415	29\5.54	1191886798	59889578	185	57	31, 33	R.AFVESGAQVVICDKDESTGR.T	R.LDCVVNNAGSHPPLQWPEETSIQGFR.Q
156	C3	Complement C3	-3.42929	0.0035	188/6.09	410516871	119370332	275	10	151, 31	R.SDLDEEIIPEEDIISR.S	K.QDFFIDLR.L
157	PSME1	Proteasome activator complex subunit 1	2.002	0.0133	29/5.78	55583761	5453990	386	58	64, 77, 86	K.LEGFHTQISK.Y	K.QPHVGDYR.Q	R.QLVHELDEAEYR.D
158a	CTSD	cathepsin D precursor	2.44444	0.021	45/8.01	83523775	179948	231	33	37, 54	K.NIFSFYLNR.D	R.YYTVFDR.D
159	GSTA1	glutathione S-transferase A1-like	4.69	0.0228	25/6.85	311261747	22091454	250	18	35, 30, 32	K.LHYFDGR.G	K.SHGQDYLVGNK.L
160	PEF1	peflin isoform X2	3.66968	0.0053	31/5.91	335290880	6015440	205	23	72, 33, 35	K.NLFQQYDR.D	R.EKDTAVQGNIR.L
161	GSTO1	glutathione S-transferase omega-1	3.11304	0.0062	28/6.84	47522916	12652753	159	40	30, 34	K.GSAPPGPVPEGLIR.V	R.LEALELNECIDHTPK.L
162b	PGAM1	phosphoglycerate mutase 1	2.29855	0.0146	29/6.67	350592969	130348	418	56	84, 72, 74	R.HGESAWNLENR.F	R.HYGGLTGLNK.A	R.VLIAAHGNSLR.G
164	PRDX6	peroxiredoxin-6	3.37582	0.0138	25/5.73	47523870	31657160	491	73	153, 71, 56, 51	M.PGGLLLGDEAPNFEANTTIGR.I	R.DFTPVCTTELGR.A	R.VVFIFGPDKK.L
165a	APOA1	apolipoprotein A-I	2.19347	0.0407	30\5.38	47523850	113992	164	14	37, 32	K.LSPLAEELR.D	R.QQLAPYSDDLR.Q
166	IGK	ig kappa chain V-II region RPMI 6410-like	2.07732	0.0411	26/8.23	350582129	1098883678	273	41	173, 37	K.EQLETQTVSVVCLLNSFFPR.E	K.TLASPLVKSFSR.N
167a	HSPB1	Heat shock 27 kDa protein	1.84091	0.044	23/6.23	75062102	19855073	272	37	86, 106	R.LFDQAFGLPR.L	R.QLSSGVSEIQQTADR.W
168	PRDX4	peroxiredoxin 4	2.11704	0.0274	31/6.01	753703298	119619402	325	53	141, 67	K.DYGVYLEDSGHTLR.G	R.QITLNDLPVGR.S
169	CRP	C-reactive protein	-3.91	0.0002	25/5.75	62899899	117486	311	36	40, 92, 76	K.ESENSYVSLTAR.L	R.DYSLFSYATK.T	K.TQYNEILLFR.G
170	PRDX3	thioredoxin-dependent peroxide reductase, mitochondrial	2.13158	0.0105	29/7.21	347300323	5802974	319	30	147, 95	R.DYGVLLEGPGLALR.G	K.HLSVNDLPVGR.S
171a	GSTM1	glutathione S-transferase Mu 1-like isoform X2	3.42	0.0221	26/5.67	1191875079	18645139	201	37	59, 20, 30	R.LLLEYTDSSYEEK.K	R.FLPHPVYTK.M
172	HMGB1	high mobility group protein B1 isoform X1	1.94901	0.0459	25/5.62	1191816221	4504425	152	43	32, 31	K.KHPDASVNFSEFSK.K	K.IKGEHPGLSIGDVAK.K
173	PNPO	pyridoxine-5'-phosphate oxidase isoform X1	1.82298	0.0135	30/8.49	1191821415	8922498	234	44	41, 52	R.EAFEETQLTSLDPVK.Q	R.GEEDWLYER.L
174	IDI1	isopentenyl-diphosphate Delta-isomerase 1-like	-2.08534	0.0119	33/8.1	54585415	40018633	204	36	60, 55, 64	K.KNCHLNENIK.K	K.NCHLNENIK.K	R.AFSVFLFNTENK.L
175	IGL	immunoglobulin light chain constant region	-2.50993	0.0035	12/5.61	559775234	121039	394	79	57, 70, 173	R.ADAKPSVFIFPPSK.E	K.EQLETQTVSVVCLLNSFFPR.E	K.VDGVVQSSGILDSVTEQDSK.D
176	ETHE1	persulfide dioxygenase ETHE1, mitochondrial	1.88	0.0474	34/7.64	1191886197	41327741	185	29	34, 52	R.EAILIDPVLETAHR.D	R.LSGAQADLHIEDGDSIR.F
177	PDAP1	28 kDa heat- and acid-stable phosphoprotein	2.80841	0.0149	21\7.79	545813284	7657441	173	33	40, 30	K.GVEGLIDIENPNR.V	K.KVTQLDLDGPK.E
178	IGLL5	immunoglobulin lambda-like polypeptide 5 precursor	-1.99228	0.0168	24/6.1	343183368	325530080	305	48	158, 81	K.YAASSYLALSASDWK.S	K.SSSGFTCQVTHEGTIVEK.T
179	LYPLA1	acyl-protein thioesterase 1	2.09426	0.0254	25\6.37	1191873092	5453722	184	24	56, 38	R.SSFPECPISGVNR.D	K.TLVNPANVTFK.T
180a	ERP29	endoplasmic reticulum resident protein 29	2.91412	0.0062	23/6.85	350592528	5803013	381	53	51, 117, 45	K.ENYPVFYLFR.D	K.GHGIYLGMPGCLPAYDTLAGEFIR.A	K.WAEQYLK.I
181	MYL2	myosin regulatory light chain 2 protein	3.53	0.047	20/4.79	94962173	94981553	203	46	31, 50	K.EAFNMIDQNR.D + Oxidation (M)	R.FTDEEVDELYR.E
182	MYL9	myosin regulatory light polypeptide 9	1.945	0.0465	20/4.8	347300174	29568111	202	17	78, 30	R.NAFACFDEEASGFIHEDHLR.E	K.GNFNYVEFTR.I
183	SRI	sorcin isoform 2	2.66825	0.0457	20/5.11	346644814	459836	443	76	102, 81, 85	R.CLTQSGIAGGYKPFNLETCR.L	R.QHFISFDSDR.S	K.ITFDDYIACCVK.L
184	FTH1	ferritin heavy chain isoform X1	1.9194	0.0484	21/5.51	545806960	56682959	169	24	31, 30	R.QNYHQDSEAAINR.Q	K.ELGDHITNLHR.M
185	RBP4	Retinol-binding protein 4	-2.75	0.0001	23/5.41	3041715	62298174	339	71	48, 68, 78	K.GNDDHWIIDTDYDTYAVQYSCR.L	R.LQNLDGTCADSYSFVFAR.D	R.DPHGFSPEVQK.I
186	TAGLN2	transgelin-2	3.96	0.0316	22/8.41	1191873674	14424677	182	41	32, 31	R.YGINTTDIFQTVDLWEGK.N	R.DDGLFSGDPNWFPK.K
187	HSPB6	heat shock protein beta-6	2.06	0.0409	17.5/5.95	311257410	21389433	236	58	86, 57, 35	K.HFSPEEIAVK.V	K.VVGEHVEVHAR.H	R.HEERPDEHGYIAR.E
188	MYL12B	myosin regulatory light chain 12B	4.06	0.0491	19.9/4.67	1191890440	15809016	290	56	77, 74, 41	R.NAFACFDEEATGTIQEDYLR.E	R.FTDEEVDELYR.E	K.GNFNYIEFTR.I
189	CNPY2	protein canopy homolog 2 precursor	2.21412	0.0321	21/4.81	297307133	7657176	226	51	35, 48	R.INPDGSQSVVEVPYAR.S	R.NGESNELDLQGIR.I
190a	EIF5A	eukaryotic translation initiation factor 5A-1 isoform X2	2.6902	0.0485	17/5.08	1191823396	219555712	223	42	45, 35	K.VHLVGIDIFTGK.K	R.EDLRLPEGDLGK.E
191a	MYL6	myosin light polypeptie 6	1.98667	0.0321	17/4.56	255683363	47606436	268	65	41, 41, 77	K.EAFQLFDR.T	K.NKDQGTYEDYVEGLR.V	R.HVLVTLGEK.M
192a	CYB5A	cytochrome b5	3.03415	0.0207	15.3/5.04	48976129	117809	242	67	49, 83, 44	K.FLEEHPGGEEVLR.E	R.EQAGGDATENFEDVGHSTDAR.E	K.TFIIGELHPDDR.-
193	TXNDC12	thioredoxin domain-containing protein 12	2.08402	0.0311	19/5.15	1191891793	7705696	192	40	35, 36, 41	K.GFGDHIHWR.T	R.ILFLDPSGK.V	K.VRPEIINEHGNPSYK.Y
194	UBE2N	ubiquitin-conjugating enzyme E2 N	1.8209	0.0468	17/5.71	1191882679	46577660	149	36	60, 31	K.LELFLPEEYPMAAPK.V + Oxidation (M)	K.TNEAQAIETAR.A
195	LGALS1	Galectin-1	3.17827	0.0179	15/4.99	91207094	4504981	268	68	91, 85	K.DSNNLCLHFNPR.F	K.LPDGYEFSFPNR.L
196	FABP3	fatty acid binding protein-3	4.4619	0.0064	13/6.95	50262041	119802	384	61	53, 70, 93, 83	K.NFDDYMK.S	K.SIGVGFATR.Q	K.LGVEFDETTADDR.K
198	COX5B	cytochrome c oxidase subunit 5B	7.93	0.0312	14/8.8	55926217	17017988	221	58	47, 34	R.CPSCGTHYK.L	K.LVSHQLAH.-
199	P4HB	prolyl 4-hydroxylase beta polypeptide	2.89406	0.0306	56/4.78	358009193	48735337	541	45	88, 116, 91, 86	K.VDATEESDLAQQYGVR.G	K.ILFIFIDSDHSDNQR.I	K.YKPESAELTAEAIR.T
200	TUBA3A	tubulin alpha 3	2.65405	0.0463	50/4.94	71559143	13376181	357	33	91, 88, 66	R.AVFVDLEPTVIDEVR.T	R.QLFHPEQLITGK.E	R.FDGALNVDLTEFQTNLVPYPR.I
228	HAX1	HCLS1-associated protein X-1-like	1.92	0.0152	31/4.36	350583344	119573597	252	35	32, 42	R.FHDNFGFDDLVR.D	R.FDDMWPVTPSSR.A
