# Supplementary material for: Changes in Porcine Corpus Luteum Proteome Associated with Development, Maintenance, Regression, and Rescue during Estrous Cycle and Early Pregnancy
Source: Int J Mol Sci. 2021 Oct 29;22(21):11740. doi: 10.3390/ijms222111740 (PMC8583735; doi:10.3390/ijms222111740)
Supplement: Supplementary file 1 [file ijms-22-11740-s001.zip › Supplementary Table S3.xlsx]

## Sheet: Arkusz1
		Table S3: Differentially abundant corpus luteum proteins that changed on Day 12 of the estrous cycle as compared to Day 9 of the estrous cycle
Spot no.	Protein symbol	Identified protein	Fold change	p-Value	MW (kDa/PI)	NCBI accession number	GI HUMAN	Protein Score	Sequence coverage %	No of peptides (Iron score >30)
3d	FGB	fibrinogen beta chain precursor	-2.94	0.033	57/8.11	346421314	399492	292	57	87, 45	K.HQLYIDETVNSNIPTNLR.V	K.LESDVLAQMEYCR.T
12h	SERPINA3-6	serpin A3-6	8.38	0.0009	47/5.75	194038353	112874	279	29	39, 33	R.RIDALHLPR.F	R.FDSPFLFATVLR.D
16	DPP3	dipeptidyl peptidase 3 isoform X2	2.4	0.0182	85/5.03	545806054	308818200	341	52	32, 30	K.EVDQDGKPHYEVR.L	K.SYEFQGSDFR.V
20d	EZR	ezrin	3.64	0.0255	70/5.79	1191804788	161702986	343	42	36, 30	R.IQVWHAEHR.G	K.APDFVFYAPR.L
28g	SERPINA3-8	serpin A3-8	4.65	0.0002	47/5.8	927163614	112874	215	33	50, 32	K.TPEAEIHQGFQHLLR.A	K.VFSHQADLSGITDQAR.L
29b	A1BG	alpha-1B-glycoprotein	2.7	0.0144	55/5.99	311259609	21071030	333	43	47, 40, 37, 53	R.LPTLAFQLLR.D	R.LASPALEHR.F	R.FPLGAVTSDTR.G
30n	FGG	fibrinogen gamma chain precursor	-6.46	0.0315	50/5.98	347300308	20178280	270	30	82, 40	K.AIQISYNPEDLSKPDR.I	K.YENLITTHDSTIR.F
32a	DPYSL3	dihydropyrimidinase-related protein 3	-3.89	0.0137	74/6.02	1191861556	317373578	182	25	34, 35	K.TPAFAESVTEGDVR.W	K.VEGGTPLFTLR.K	R.NVETMNYADIER.T
37b	HSPD1	60 kDa heat shock protein, mitochondrial	2.18	0.0123	61/5.7	359811347	31542947	431	51	36, 71, 96	K.GANPVEIR.R	K.ISSVQSIVPALEIANAHR.K	R.AAVEEGIVLGGGCALLR.C
47d	TUBB	tubulin beta chain	3.77	0.0003	50/4.78	113205892	13376181	407	67	33, 75, 30	K.IREEYPDR.I	R.FPGQLNADLR.K	R.YLTVAAVFR.G
56e	VIM	Vimentin	3.91	0.0017	54/5.06	408360214	62414289	418	58	38, 37	R.LGDLYEEEMR.E	R.ISLPLPNFSSLNLR.E
67	EIF3F	eukaryotic translation initiation factor 3 subunit F	2.51	0.0488	39/5.16	1191907648	4503519	195	22	30, 32, 21	R.EAPNPIHLTVDTSLQSGR.M	K.YAYYDTER.I
69	PRKAR1A	cAMP-dependent protein kinase type I-alpha regulatory subunit	2.65	0.0349	43/5.27	125195	125193	310	35	75, 37, 45, 40	R.GAISAEVYTEEDAASYVR.K	K.NVLFSHLDDNER.S	R.RSENEEFVEVGR.L
78	GSS	glutathione synthetase	-2.79	0.0194	52/5.74	347543782	4504169	224	42	33, 45	K.EGIAQTVFLGLNR.S	R.DGYIPSQYSLQNWEAR.L
81	CKB	Creatine kinase B-type	-2.59	0.0462	43/5.47	1279695551	125294	441	45	58, 47, 108, 80	K.VLTPELYAELR.A	R.GFCLPPHCSR.G	K.LAVEALSSLDGDLAGR.Y
84a	IGH	IgG heavy chain precursor	-2.19	0.0295	53/5.87	441477595	32011	311	29	83, 33, 77, 55	R.VVSVLPIQHQDWLK.G	K.VNNVDLPAPITR.T	R.EPQVYTLPPPAEELSR.S
88	SELENBP1	selenium-binding protein 1 isoform X3	2.19	0.0161	53/6.17	194036227	14290607	413	55	46, 41, 70, 46	R.IYVVDVGTEPR.A	K.VIEPQDIHAK.C	K.NEGGTWSVEK.V
102c	ACTB	actin, cytoplasmic 1	3.85	0.015	42/5.29	1191864135	4501885	206	48	31, 49	K.SYELPDGQVITIGNER.F	K.QEYDESGPSIVHR.K
103	EIF2S1	eukaryotic translation initiation factor 2 subunit 1	2.13	0.0242	36/5.02	194038445	4758256	364	60	57, 31	K.FPEVEDVVMVNVR.S	K.RPGYGAYDAFK.H
110e	CAPG	macrophage-capping protein	11.62	0.0001	39/5.88	1191867560	63252913	340	42	80, 87, 71	R.EVQGNESDLFMSYFPR.G	K.YQEGGVESAFHK.T	R.QAALQVAEDFISR.M
112b	HIBCH	3-hydroxyisobutyryl-CoA hydrolase, mitochondrial isoform X2	2.3	0.0023	40/5.67	1191844754	177196	331	59	33, 30	K.TLPEVLTMEYR.L	K.LGYFLALTGFR.L
115	ACADSB	short/branched chain specific acyl-CoA dehydrogenase, mitochondrial	1.81	0.0193	48/8.29	311271975	1168283	385	54	128, 36	K.VPEANIVGQIGHGYK.Y	R.LLEAGRPFIK.E
121a	FAH	fumarylacetoacetase	2.01	0.0172	46/6.5	335292272	4557587	311	49	44, 39, 45	R.AFTSQASATMHLPAAIGDYTDFYSSR.Q	K.ETALMPNWLHLPVAYHGR.A
122	ACTR2	actin-related protein 2	-1.83	0.0139	45\6.3	197251934	47117648	220	25	35, 43	R.RLDIAGR.D	R.GYAFNHSADFETVR.M
134b	ANXA1	annexin A1	6.83	0.0032	39/6.43	255683368	4502101	271	38	36, 36, 47	K.TPAQFDADELR.A	K.GLGTDEDTLNEILASR.T	R.SEDLAINDDLADTDAR.A
136a	SULT1C2	sulfotransferase 1C1-like	3.66	0.0009	36/6.22	335285003	8117871	239	53	84, 35	K.DSLVSYYHFSR.M	K.MAGTTLTFR.T
141	CLIC5	chloride intracellular channel protein 5	2.64	0.003	29/5.54	1145994694	1654951274	226	48	52, 35, 40	K.AGIDGESIGNCPFSQR.L	K.LDDYLNTPLPEEIDTSTR.E	R.NYDFPAEMTGLWR.Y
158d	CTSD	cathepsin D precursor	2.08	0.0494	45/8.01	83523775	115717	219	34	30, 55	K.NIFSFYLNR.D	K.GGCEAIVDTGTSLIVGPVEEVR.E
159	GSTA1	glutathione S-transferase A1-like	4.69	0.0005	25/6.85	311261747	22091454	234	38	47, 97	K.LHYFDGR.G	K.SHGQDYLVGNK.L
161	GSTO1	glutathione S-transferase omega-1	2.3	0.0219	28/6.84	47522916	12652753	191	33	32, 45	K.GSAPPGPVPEGLIR.V	K.NKPEWFFQK.N
165c	APOA1	apolipoprotein A-I	2.62	0.0203	30/5.38	164359	113992	263	58	32, 30	R.QQLAPYSDDLR.Q	R.QFFDER.W
167c	HSPB1	Heat shock 27 kDa protein	1.87	0.0453	23/6.23	75062102	19855073	264	34	79, 55	R.LFDQAFGLPR.L	R.QDEHGFISR.C
171b	GSTM1	glutathione S-transferase Mu 1-like isoform X2	3.42	0.0096	26/5.67	1191875079	18645139	323	54	27, 95, 31	K.LGLDFPNLPYLIDGAHK.L	K.MKPFSEFLGK.R + Oxidation (M)
174	IDI1	isopentenyl-diphosphate Delta-isomerase 1-like	1.87	0.0201	33/8.1	54585415	40018633	234	33	54, 53, 31	R.AFSVFLFNTENK.L	K.SHCYVSQEELK.E	K.VTPWFQMIADR.F
175	IGL	immunoglobulin light chain constant region	1.88	0.0175	12/5.61	559775234	186133	255	79	60, 54	K.EQLETQTVSVVCLLNSFFPR.E	K.DSTYSLSSTLSLPTSQYLSHNLYSCEVTHK.T
180b	ERP29	endoplasmic reticulum resident protein 29	2.33	0.0487	29/6.85	350592528	5803013	396	37	54, 49, 93	K.FDTQYPYGEK.Q	K.ENYPVFYLFR.D	K.ILDQGEDFPASEMTR.I
183	SRI	sorcin isoform 2	2.2	0.035	20/5.11	346644814	459836	443	76	102, 81, 85	R.CLTQSGIAGGYKPFNLETCR.L	R.QHFISFDSDR.S	K.ITFDDYIACCVK.L
194	UBE2N	ubiquitin-conjugating enzyme E2 N	-2.44	0.0334	17/5.71	1191882679	46577660	414	79	50, 71, 55, 51	K.IYHPNVDK.L	K.DKWSPALQIR.T	K.WSPALQIR.T
198	COX5B	cytochrome c oxidase subunit 5B	1.87	0.012	14/8.8	55926217	17017988	295	53	58, 89, 69	R.KGLDPYNILAPK.A	K.EDPNLVPSITNKR.I	K.LVSHQLAH.-
203	IQGAP1	ras GTPase-activating-like protein IQGAP1	-4.32	0.0205	189/6.01	1191897421	4506787	230	16	33, 32	K.LGNFFSPK.V	K.IFYPETTDIYDR.K
209	HYAL1	Hyaluronidase	2.48	0.0178	52/6.59	1708183	2935328	299	21	95,38, 63	R.SLQEEFPGVPSPLDAAVECHR.G	R.FDPVTGHVDPK.Y	K.AGYTLVDNYPK.Q
212b	HMGCS1	hydroxymethylglutaryl-CoA synthase, cytoplasmic	2.05	0.0227	58/5.37	356582301	1023300845	351	54	55, 49	R.NSLSYDCIGR.L	K.LEDTYFDRDVEK.A
218a	PDIA6	protein disulfide-isomerase A6 precursor	2.78	0.0105	48/5.02	304365440	544186040	255	45	50, 67	R.TGEAIVDAALSALR.Q	K.GSFSEQGINEFLR.E
226b	RBKS	ribokinase isoform X2	1.87	0.0301	34/5.29	1191863608	16924287	185	28	33, 37, 33	K.DSFGNDYIENLK.Q	K.TLFNPAPAIADLDPR.F	K.DAGQAAQVLLER.G
228	HAX1	HCLS1-associated protein X-1-like	-2.31	0.0092	31/4.36	350583344	119573597	255	48	31, 57, 32	R.GFFGFSRPR.S	R.FHDNFGFDDLVR.D	R.FDDMWPVTPSSR.A
235	CLPP	ATP-dependent Clp protease proteolytic subunit, mitochondrial	1.84	0.0111	30/8.42	1191858832	5174419	217	40	32, 35	K.QLYSIYAK.H	R.AYDIYSR.L
237	TRAPPC4	trafficking protein particle complex subunit 4	1.82	0.0234	24/5.83	1191909492	7706667	179	43	30, 31	K.EVLEYLGNPANYPVSIR.F	R.QAGIDSLLR.K
240	FUT10	alpha-(1,3)-fucosyltransferase 10	5.27	0.0092	53/8.37	1191801536	156630455	140	16	31, 30	K.GEISNHRLLTALR.E	K.MGALHFEFRVRPSVYFIR.V
242	AP2B1	AP-2 complex subunit beta isoform X2	1.8	0.0495	105/5.19	1191818757	51702211	204	21	35, 33	K.EYATEVDVDFVR.K	K.VNYVVQEAIVVIR.D
243b	VCP	Transitional endoplasmic reticulum ATPase	2.31	0.0341	90/5.13	1174636	6005942	450	51	330, 32	R.KGDIFLVR.G	K.AIGVKPPR.G	R.WALSQSNPSALR.E
244	TGM2	protein-glutamine gamma-glutamyltransferase 2	2.23	0.0264	78/5.19	1191848251	39777597	432	59	46, 34	R.LTLHFEGR.N	R.LSDAAEEGAWR.A
245b	DYNC1I2	cytoplasmic dynein 1 intermediate chain 2	2	0.0323	69/5.17	343488538	23503058	290	20	53, 108, 83	R.ALSEQINIFFDYSGR.D	R.LDLWNLNNDTEVPTASISVEGNPALNR.V	R.EIAVGDSEGQIVIYDVGEQIAVPR.N
246	GC	vitamin D-binding protein	-2.35	0.0293	55/5.38	335293644	1476413323	207	33	55, 84	K.HLSLLTIMSNR.L	K.VLDQYIFELSR.K
248a	FSCN1	fascin	2.51	0.012	55/6.04	226372953	4507115	307	45	57, 45	R.LVEQPEPATGYTLEFR.S	R.SNYDVFQLEFR.D
249	HNRNPF	heterogeneous nuclear ribonucleoprotein F	2.13	0.0474	46/5.32	1191838824	148470406	374	58	37, 38, 69, 47	R.DGAAGVHFIYTR.E	K.HSGPNSADTANDGFVR.L	K.ATENDIYNFFSPLNPVR.V
250	ERP44	endoplasmic reticulum resident protein 44 precursor	1.96	0.0124	47/5.18	212549623	52487191	203	38	30, 46	K.EDTESLEIFQNEVAR.Q	R.HPLLHIQK.T
252	SCP2	non-specific lipid-transfer protein	2.32	0.0051	59/7.13	270289750	19923233	221	27	30, 67	K.YGTKPEHFAK.I	K.HAVNNPYSQFQK.E
253	SEC13B	protein SEC13 homolog	2.09	0.0484	36/5.22	1191826920	34335134	355	32	42, 157, 112	K.LEAHSDWVR.D	R.DVAWAPSIGLPTSTIASCSQDGR.V	R.VFIWTCDDASGNTWSPK.L
255	PPP2CB	serine/threonine-protein phosphatase 2A catalytic subunit beta isoform isoform X1	2.65	0.0121	36/5.21	1191843660	2340869	293	67	778, 32	R.QITQVYGFYDECLR.K	R.NVVTIFSAPNYCYR.C
256	SRSF1	Serine/arginine-rich splicing factor 1	2.34	0.0462	28/10.37	114152157	5902076	195	42	32, 31	R.EAGDVCYADVYR.D	R.SHEGETAYIR.V
257	MAPRE1	microtubule-associated protein RP/EB family member 1	2.59	0.0419	30/5.19	113205898	6912494	318	38	70, 36, 40, 49	K.LEHEYIQNFK.I	K.FFDANYDGKDYDPVAAR.Q	R.QGQETAVAPSLVAPALNKPK.K
258	PSMD9	26S proteasome non-ATPase regulatory subunit 9	1.81	0.0364	25/5.99	311270597	18543329	234	27	49, 33, 46, 64, 32	R.QSGGSPEASGVTVSDIQALIR.R	K.GVGMNEPLVDCEGYPR.S	K.GVGMNEPLVDCEGYPR.S
259	AIPB	Apolipoprotein A-I-binding protein	1.85	0.0479	32/7.57	122133333	150438841	250	35	57, 40	R.GNSGGIQPDLLISLTAPK.K	K.YQLNLPPYPDTECVYR.L
260	UCHL1	Ubiquitin carboxyl-terminal hydrolase isozyme L1	2.12	0.0496	25/5.22	68566097	136681	252	46	35, 31, 45	K.QIEELKGQEVSPK.V	K.QFLSETEK.L	K.NEAIQAAHDAVAQEGQCR.V
261	TPT1	translationally-controlled tumor protein	1.81	0.0338	20/4.84	47523802	555943903	289	40	105, 45, 48	R.DLISHDEMFSDIYK.I	K.IREIADGLCLEVEGK.M	K.GKLEEQRPER.V
262	COMT	catechol O-methyltransferase	2.31	0.0309	30/5.38	305855180	180920	317	56	41, 63, 60, 34	K.EWAMHVGR.K	R.LLTIELNPDNAAIAQQVVDFAGLQDR.V	R.YLPDTLLLEECGLLR.K
263	NDUFS8	NADH dehydrogenase [ubiquinone] iron-sulfur protein 8, mitochondrial isoform X2	2.19	0.0229	34/6.23	1191855273	4505371	301	52	56, 47, 39, 93	R.AAQTLLWTELVR.G	R.GLGMTLSYLFR.E	R.FRGEHALR.R
