# Supplementary material for: Changes in Porcine Corpus Luteum Proteome Associated with Development, Maintenance, Regression, and Rescue during Estrous Cycle and Early Pregnancy
Source: Int J Mol Sci. 2021 Oct 29;22(21):11740. doi: 10.3390/ijms222111740 (PMC8583735; doi:10.3390/ijms222111740)
Supplement: Supplementary file 1 [file ijms-22-11740-s001.zip › Supplementary Table S4.xlsx]

## Sheet: Arkusz1
		Table S4: Differentially abundant luteal proteins that changed on Day 15 of the estrous cycle as compared to Day 12 of the estrous cycle
Spot no.	Protein symbol	Identified protein	Fold change	p-Value	MW (kDa/PI)	NCBI accession number	GI HUMAN	Protein Score	Sequence coverage %	No of peptides (Iron score >30)
3n	FGB	fibrinogen beta chain precursor	4.72	0.0085	57/8.11	346421314	399492	233	35	45, 33	K.HQLYIDETVNSNIPTNLR.V	K.EDGGGWWYNR.C
12k	SERPINA3-6	serpin A3-6	5.06	0.0009	47/6.68	1191899507	112874	237	18	67, 32, 68	R.ELYHSEAFPTNFQDLEAAR.R	K.SFENFIVR.F	R.FDSPFLFATVLR.D
14	HSPA8	heat shock 70kDa protein 8	-2.87	0.0215	71/5.35	345441750	18043726	249	23	74, 30, 76	R.IEIESFYEGEDFSETLTR.A	K.SDIDEIVLVGGSTR.I	K.DNHLLGTFDLTGIPPAPR.G
20d	EZR	ezrin	-2.67	0.0192	69/5.79	1191804788	161702986	370	43	80,37, 81	K.KAPDFVFYAPR.L	R.RKPDTIEVQQMK.A	R.THNDIIHNENMR.Q
25c	RDX	radixin	1.85	0.0375	69/5.95	57527982	307366	390	53	53, 33	R.IQNWHEEHR.G	K.APDFVFYAPR.L
28x	SERPINA3-8	serpin A3-8	2.18	0.0413	47/6.68	1191899507	112874	232	21	42, 60, 45	R.GLETPYFR.D	R.RIDALYLPR.F	R.IDALYLPR.F
29b	A1BG	alpha-1B-glycoprotein	-4.01	0.0189	55/5.99	311259609	21071030	333	43	47, 40, 37, 53	R.LPTLAFQLLR.D	R.LASPALEHR.F	R.FPLGAVTSDTR.G
32a	DPYSL3	dihydropyrimidinase-related protein 3	2.7	0.0292	74/6.02	1191861556	308818200	184	27	30, 31	K.IFNLYPR.K	R.GSPTRPNPPVR.N
41	DPYSL2	dihydropyrimidinase-related protein 2 isoform X2	1.82	0.027	62/5.69	1191837913	308818195	193	28	36, 30	R.IAVGSDADLVIWDPDSVK.T	K.IVLEDGTLHVTEGSGR.Y
47d	TUBB	tubulin beta chain	-3.74	0.0001	50/4.78	113205892	56757569	197	16	57, 113	R.ISVYYNEATGGK.Y	K.GHYTEGAELVDSVLDVVR.K
56e	VIM	Vimentin	-2.41	0.0001	54/5.06	408360214	62414289	542	68	71, 64, 48	R.SLYTSSPGGVYATR.S	R.LGDLYEEEMR.E	K.FADLSEAANR.N
61d	HP	haptoglobin isoform X1	1.81	0.0006	34/8.01	545829329	386783	188	19	44, 48, 37	K.GYVEHMVR.Y	R.YHCQTYYK.L	K.NPVDQVQR.I
72	FDPS	farnesyl diphosphate synthase	-1.97	0.0282	41/5.2	545822727	6831549	219	20	127, 44	R.KPGIGLDAINDAFLLEACIYR.L	K.CSWLVVQCLQR.A
77	ACTR3	actin-related protein 3	-1.83	0.0214	48/5.61	197251946	47117647	382	40	58, 60, 37, 57	R.DREVGIPPEQSLETAK.A	K.EFSIDVGYER.F	K.NIVLSGGSTMFR.D
78	GSS	glutathione synthetase	2.64	0.018	52/5.74	347543782	1017029553	384	38	57, 81, 86, 81	K.EGIAQTVFLGLNR.S	K.LFMDGQEVAVVYFR.D	R.DGYIPSQYSLQNWEAR.L
80	SNX6	sorting nexin-6	-1.87	0.0245	47/5.81	346644766	4689252	215	21	35, 41	K.DVDDFFEHER.T	R.IGSSLYALGTQDSTDICK.F
81	CKB	creatine kinase B-type	3.79	0.0249	43/5.47	343790893	125294	401	61	54, 55, 95	K.VLTPELYAELR.A	R.GFCLPPHCSR.G	K.LAVEALSSLDGDLAGR.Y
102c	ACTB	actin, cytoplasmic 1	-5.42	0.0124	42/5.29	1191864135	4501885	324	53	34, 81, 65	R.GYSFTTTAER.E	K.SYELPDGQVITIGNER.F	K.QEYDESGPSIVHR.K
110e	CAPG	macrophage-capping protein	-9.92	0.0001	39/5.88	1191867560	63252913	248	35	36, 56, 52	R.EVQGNESDLFMSYFPR.G	K.YQEGGVESAFHK.T	R.QAALQVAEDFISR.M
117	SEPT2	septin 2	-1.81	0.412	42/6.19	1032809178	15680208	234	40	32, 36	R.LTVVDTPGYGDAINCR.D	K.TIICYIDEQFER.Y
120b	ACADL	long-chain specific acyl-CoA dehydrogenase, mitochondrial precursor	1.82	0.0392	48/6.96	47522692	4501857	370	48	51, 68, 50	R.IFSSEHDIFR.E	K.AQDTAELFFEDVR.L	K.GFYYLMQELPQER.L
121b	FAH	fumarylacetoacetase	-2.14	0.0315	46/6.5	335292272	4557587	211	27	31, 31	K.HLFTGPVLSK.H	R.LRDDTELR.K
132b	AKR1B1	pig aldose reductase	-2.45	0.0173	36/5.65	157829874	2687578	272	62	51, 69	-.ISHLVLYTGAK.M	K.YKPAVNQIEVHPYLTQEK.L
133a	ANXA2	annexin A2 isoform X1	-2.59	0.039	39/6.92	927095743	45786109	270	40	58, 61, 48	K.AYTNFDAER.D	K.GVDEVTIVNILTNR.S	R.TNQELQEINR.V
134b	ANXA1	annexin I	-5.89	0.0082	39/6.43	255683368	4502101	319	52	52, 57	K.TPAQFDADELR.A	K.GLGTDEDTLNEILASR.T
136a	SULT1C2	sulfotransferase 1C1-like	-5.88	0.0001	36/6.22	8117871	8117871	230	53	46, 37	K.AGTTWTQEIVDMIHNDGDVQK.C	K.THLPVQMVPPSFWK.E	K.VLWGSWYDHVR.G
143	SULT11	phenol sulfotransferase	-3.13	0.0324	34/5.72	1314740	1314740	260	36	72, 32	K.DVAVSYYHFYR.M	K.STFTVAQNER.F
144	SULT1A3	sulfotransferase 1A3	-1.94	0.0112	35/5.72	47523314	678019022	200	24	42, 35	K.DVAVSYYHFYR.M	R.TLPSDLLDHSISAFMR.K
145c	C4A	complement C4-A precurs	4.23	0.0426	194/6.8	178056221	476007827	191	9	30, 35, 24	R.AMELLQEEELIEEDDIPVR.S	R.NLEIPGHSDPNVIPDGDFR.S
147	CLTA	clathrin light chain (CLTA) protein	-1.85	0.0398	18/4.96	194595733	909618078	323	35	32, 45, 90	K.WREEQTER.L	K.AIKELEEWYAR.Q	R.AAEEAFVNDIEESSPGTEWER.V
150	RANGAP1	ran-specific GTPase-activating protein isoform X1	-2.04	0.0248	24/5.01	545869954	520975477	240	49	75, 70	R.FASENDLPEWKER.G	R.AWVWNTHADFADECPKQELLAIR.F
159a	GSTA1	glutathione S-transferase A1-like	-4.42	0.0001	26/6.85	311261747	22091454	384	63	47, 96, 38	K.LHYFDGR.G	K.SHGQDYLVGNK.L	K.FLQPGSQR.K
164	PRDX6	peroxiredoxin-6	-1.95	0.0249	25/5.73	47523870	31657160	302	25	110, 75, 42	R.DFTPVCTTELGR.A	R.VVFIFGPDKK.L	K.LSILYPATTGR.N
165c	APOA1	apolipoprotein A-I	-2.74	0.0043	30/5.38	164359	113992	280	57	57, 34	R.QQLAPYSDDLR.Q	K.AKPALEDLR.Q
167a	HSPB1	Heat shock 27 kDa protein	-2.14	0.0315	23/6.23	75062102	19855073	241	35	54, 64, 30	R.DWYPAHSR.L	R.LFDQAFGLPR.L	R.QDEHGFISR.C
171a	GSTM1	glutathione S-transferase Mu 1-like isoform X2	2.09	0.0164	26/5.67	1191875079	18645139	240	59	32, 33	K.RPWFAGDK.L	R.FLPHPVYTK.M
175	IGL	immunoglobulin light chain constant region	-2.07	0.0001	12/5.61	559775234	186133	280	69	54, 103	R.ADAKPSVFIFPPSK.E	K.VDGVVQSSGILDSVTEQDSK.D
190c	EIF1AY	eukaryotic translation initiation factor 1A, Y-linked	2.63	0.0319	17/5.07	346716281	1634229980	192	49	36, 41	R.ELVFKEDGQEYAQVIK.M	K.AYGELPEHAK.I
198	COX5B	cytochrome c oxidase subunit 5B	-3.23	0.0168	14/8.8	55926217	17017988	262	52	45, 39	R.CPSCGTHYK.L	K.LVSHQLAH.-
202	HSP90B1	endoplasmin isoform X1	-2.89	0.0414	93/4.73	1191877793	4507677	581	47	37, 60, 52, 44	K.FAFQAEVNR.M	K.SILFVPTSAPR.G	K.GVVDSDDLPLNVSR.E
203	IQGAP1	ras GTPase-activating-like protein IQGAP1	-4.32	0.0205	189/6.01	1191897421	4506787	230	16	33, 33	K.LGNFFSPK.V	K.IFYPETTDIYDR.K
204	MP	major vault protein	1.84	0.0392	100/5.53	1191865332	15990478	521	51	32, 64	R.VTGEEWLVR.S	R.VPHNAAVQVYDYR.E
206b	SERPINA3	alpha-1-antichymotrypsin 2 precursor	2.41	0.0133	47/6.28	47523270	50659080	261	44	90, 128, 161	K.TPEAEIHQGFQHLLSTLDR.S	K.FVQDAHELYHSEAFPTNFQDLEAAR.R	K.VSQVVHSAVLDVNEEGTEAAAATGIDINVR.S
207	PREP	prolyl endopeptidase	1.83	0.0386	81/5.52	51592147	41349456	256	39	34, 31	R.VLYVQDSLEGEAR.V	R.VFLDPNILSDDGTVALR.G
209	HYAL1	Hyaluronidase	3.57	141	52/6.59	1708183	2935328	232	23	30, 97	K.NAPSSVDAAFR.R	R.SLQEEFPGVPSPLDAAVECHR.G
210	HPX	hemopexin precursor	3.13	0.0094	52/6.59	47522736	11321561	243	38	75, 75	R.SLQEEFPGVPSPLDAAVECHR.G	K.ELGSPHGISLDAVDATFVCPGTSR.L
211	HNRNPH1	heterogeneous nuclear ribonucleoprotein H isoform X7	-3.75	0.0323	49/5.89	1191859702	1399236910	298	55	48, 32	K.HTGPNSPDTANDGFVR.L	R.ATENDIYNFFSPLNPVR.V
212a	HMGCS1	hydroxymethylglutaryl-CoA synthase, cytoplasmic	-1.83	0.0246	58/5.37	356582301	1398331548	406	56	40, 49, 51	R.MLLNDFLNDQNR.D	K.LEDTYFDRDVEK.A	K.ASSELFNQK.T
213	SUOX	sulfite oxidase, mitochondrial isoform X2	1.83	0.0425	61/5.96	8117871	8117871	221	21	73, 97	R.NHLPVPNLDPDTYR.L	K.AVDDSYNVQPDTVAPIWNLR.G
214	FNTA	farnesyltransferase, CAAX box, alpha	3.02	0.049	1939-05-01	753703850	54261700	277	58	37, 30	K.NYQVWHHR.R	R.NNSVWNQR.Y
215	STMN1	stathmin	-2.07	0.0379	17/5.76	57528035	57870	195	36	82, 31	R.ASGQAFELILSPR.S	K.KLEAAEER.R
216	ENO2	gamma-enolase isoform 1	2.7	0.0032	47/4.9	335288522	5803011	212	29	98, 58	R.AAVPSGASTGIYEALELR.D	K.IVIGMDVAASEFYR.D
217a	ODC	ornithine decarboxylase-like	5.31	0.0001	50/5.12	1191889531	189371	394	62	51, 38	K.CNNNPWVLR.V	K.VAQHYPGAR.L
218a	PDIA6	protein disulfide-isomerase A6 precursor	-5.78	0.0047	48.1/5	304365440	544186040	416	45	46, 107, 114	K.NRPEDYQGGR.T	K.GSFSEQGINEFLR.E	R.GSTAPVGGGAFPAISTR.E
221	SH3GLB2	endophilin-B2 isoform X11	1.85	0.0322	44/5.73	194033680	559098444	201	31	49, 35	R.DFIHTASINFLTPLR.N	R.LLLEGISSTHVNHLR.C
222	ERLEC1	endoplasmic reticulum lectin 1 isoform X1	1.83	0.0349	56/5.85	311252641	74731510	205	18	51, 34	R.IESYWTYEVCHGK.H	K.HVHQYHEDKDSGK.T
224	PDHA1	pyruvate dehydrogenase E1 component subunit alpha, somatic form, mitochondrial	2.28	0.0151	44/8.17	266686	129063	307	28	63, 55, 56, 55	R.LEEGPPVTTVLTR.E	R.AHGFTFTR.G	K.LPCVFICENNR.Y
226a	RBKS	ribokinase	3.87	0.0389	35/5.16	351738777	16924287	303	47	57, 63, 67	K.GANQCVQAAR.L	K.TLFNPAPAIADLDPR.F	R.FYTLSDVFCCNESEAEILTGLEVR.R
227	ACAD8	isobutyryl-CoA dehydrogenase, mitochondrial isoform X3	2.15	0.0134	39/6.71	1191906008	7656849	263	54	30, 34	R.AVIFEDCAVPVANR.I	R.IGDEGQGFLIALR.G	K.DYAVQQYVR.D
228	HAX1	HCLS1-associated protein X-1 isoform X3	3.29	0.0243	31/4.65	350583344	119573597	291	62	79, 42,	R.FHDNFGFDDLVR.D	K.YPDSHQPR.I
229	HBB	hemoglobin subunit beta	-3.05	0.0208	16/7.1	261245058	4504349	184	23	96, 66	K.VNVDEVGGEALGR.L	R.LLVVYPWTQR.F
230	UCHL5	ubiquitin carboxyl-terminal hydrolase isozyme L5	-2.03	0.0017	38/5.23	178056486	1186517924	194	23	37, 30	K.WQPGEEPAGSVVQDSR.L	R.LYELDGLR.E
231	TUBA1C	tubulin alpha-1C chain isoform X3	-2.29	0.0326	47/4.99	1191879018	20455322	212	27	46, 36	R.AVFVDLEPTVIDEVR.T	R.NLDIERPTYTNLNR.L
232	MVK	mevalonate kinase isoform X1	3.46	0.0133	43/5.81	545869214	417215	273	44	65, 30	K.VILHGEHSVVHGK.V	R.VIHGNPSGVDNAVSTWGGALR.Y
234	PSMA3	proteasome subunit alpha type-3	-2.56	0.0344	29/5.29	194034201	4506183	283	51	34, 124, 30	K.IFPMGDR.L	R.LYIGLAGLATDVQTVAQR.L
235	CLPP	ATP-dependent Clp protease proteolytic subunit, mitochondrial	1.82	0.0244	30/8.42	1191858832	5174419	213	43	32, 31	K.QSLQVIESAMER.D	R.IMIHQPSGGAR.G
236	PNPO	pyridoxine-5'-phosphate oxidase isoform X1	2.18	0.0086	30/8.49	1191821415	8922498	198	42	37, 36	R.GEEDWLYER.L	K.ELDSNPFASLVFYWEPLNR.Q
237	TRAPPC4	trafficking protein particle complex subunit 4	-2.45	0.0303	24/5.83	1191909492	7706667	179	43	30, 36	K.EVLEYLGNPANYPVSIR.F	R.QAGIDSLLR.K
238	GSTA2	glutathione S-transferase A2	3.28	0.0014	27/6.22	914718184	215276987	274	35	99, 36, 96	R.WLLAAAGVEFEEK.F	R.YLPAFEK.V	K.SHGQDYLVGNK.L
239	GPX3	glutathione peroxidase 3 precursor	-5.4	0.0138	26/8.78	169646366	172046796	241	48	35, 37	K.QEPGDNSEILSTLR.Y	K.NACPPTSELLGSPSR.L
240	FUT10	alpha-(1,3)-fucosyltransferase 10	-6.63	0.0147	53/8.37	1191801536	156630455	140	13	32, 30	K.GEISNHRLLTALR.E	R.SSLREMWIPSFQQSK.K
245	DYNC1I2	cytoplasmic dynein 1 intermediate chain 2	-2.3	0.0264	69/5.17	343488538	23503058	195	18	85, 78	R.ALSEQINIFFDYSGR.D	R.EIAVGDSEGQIVIYDVGEQIAVPR.N
246	GC	vitamin D-binding protein	-1.8	0.0463	55/5.38	335293644	1476413323	192	27	45, 48	K.HLSLLTIMSNR.L	K.VLDQYIFELSR.K
247	GSTM2	glutathione S-transferase mu 2	-2.14	0.0257	22/5.52	116047849	232204	198	21	87, 83	K.LGLDFPNLPYLIDGAHK.L	K.LTYVDFLAYDVLDLYR.I
248	FSCN1	fascin	-1.9	0.0335	55/6.04	226372953	4507115	240	43	31, 31	R.FLIVAHDDGR.W	R.SNYDVFQLEFR.D
