# Supplementary material for: Changes in Porcine Corpus Luteum Proteome Associated with Development, Maintenance, Regression, and Rescue during Estrous Cycle and Early Pregnancy
Source: Int J Mol Sci. 2021 Oct 29;22(21):11740. doi: 10.3390/ijms222111740 (PMC8583735; doi:10.3390/ijms222111740)
Supplement: Supplementary file 1 [file ijms-22-11740-s001.zip › Supplementary Table S5.xlsx]

## Sheet: Arkusz1
		Table S5: Differentially abundant corpus luteum proteins that changed on Day 15 of the pregnancy as compared to Day 15 of the estrous cycle
Spot no.	Protein symbol	Identified protein	Fold change	p-Value	MW (kDa/PI)	NCBI accession number	GI HUMAN	Protein Score	Sequence coverage %	No of peptides (Iron score >30)
1	CP	ceruloplasmin precursor	3.68	0.0254	127/5.72	406647880	1519314162	172	19	32, 35	K.GAYPLSIEPTGVR.V	R.QFTDSTFQVPVQR.K
2b	ITIH4	inter-alpha-trypsin inhibitor heavy chain H4 isoform X11	3.12	0.044	107/6.1	1191825011	229463048	229	27	35, 37	K.VTFELVYEELLAR.H	R.DQFNLVSFSGEATQWK.K
3n	FGB	fibrinogen beta chain precursor	-2.95	0.0095	57/8.11	346421314	399492	305	33	62, 60	R.QDGSVDFGR.K	K.EDGGGWWYNR.C
12g	SERPINA3-6	serpin A3-6	3.21	0.0158	47/5.8	927163614	112874	441	39	60, 149, 77	R.MAAVEANLLPEMLR.R	R.FSISSDYKLEEILPR.L	R.FDSPFLFATVLR.D
14	HSPA8	heat shock 70kDa protein 8	2.63	0.0185	71/5.37	345441750	18043726	330	31	74, 83, 70	K.HWPFVVVNDAGRPK.V	K.TVTNAVVTVPAYFNDSQR.Q	R.ARFEELNADLFR.G
19a	ICA	Inhibitor of carbonic anhydrase	2.73	0.0363	80/5.82	1149122865	115456	324	37	47, 30	K.CLQEDVGDVAFVR.H	K.DLLFTDACLGFLR.V
20d	EZR	ezrin	-2.48	0.0403	69/5.79	1191804788	161702986	301	42	34, 68	K.IGFPWSEIR.N	K.APDFVFYAPR.L
27c	TF	Serotransferrin	2.75	0.0366	79/6.93	136192	1519313280	552	41	94, 52, 85, 32, 96	R.RPVDDYENCYLAQVPSHAVVAR.S	K.MDSSLYLGYQYVTALR.N	K.FDQFFGEGCAPGSQR.N
28g	SERPINA3-8	serpin A3-8	3.29	0.0189	47/5.8	927163614	112874	190	16	62, 38	R.MAAVEAQLLPETLR.R	R.FSVSGDYTLHDILPHLGIK.K
29b	A1BG	alpha-1B-glycoprotein	2.75	0.0161	55/5.99	311259609	21071030	407	43	34, 50, 96, 40	R.LPTLAFQLLR.D	R.GFYTCSYQLR.D	R.VHGLLSPEGTEALFELR.D
39c	CCT5	T-complex protein 1 subunit epsilon isoform X1	5.86	0.0051	63/5.73	1191845524	24307939	282	21	33, 37, 50	K.GVIVDKDFSHPQMPK.V	K.IAILTCPFEPPKPK.T	R.SLHDALCVIR.N
49	DES	desmin	-3.3	0.0228	54/5.21	48374063	6686280	310	44	42, 39, 54	R.FLEQQNAALAAEVNR.L	R.VAEIYEEELR.E	R.FASEASGYQDNIAR.L
61e	HP	haptoglobin isoform X1	2.13	0.0148	34/8.01	545829329	306882	219	29	56, 69	K.GYVEHMVR.Y	K.LPECEAVCGKPK.N
62a	PPPIR7	protein phosphatase 1 regulatory subunit 7	1.99	0.0258	41/4.96	345199288	74762145	250	51	32, 32	K.IEGFEVLR.K	R.ELDLYDNQIR.K
77	ACTR3	actin-related protein 3	1.92	0.0265	48\5.61	197251946	47117647	281	24	52, 35	R.DREVGIPPEQSLETAK.A	K.EFSIDVGYER.F
78	GSS	glutathione synthetase	-3.02	0.0185	52/5.74	347543782	1017029553	183	21	56, 58, 31	K.QIEINTISASFGGLASR.T	K.LFMDGQEVAVVYFR.D	R.CISELGIFGVYVR.Q
80	SNX6	sorting nexin-6	2.57	0.0254	47/5.81	346644766	4689252	215	18	31, 45	K.DVDDFFEHER.T	R.IGSSLYALGTQDSTDICK.F
83c	LAP3	cytosol aminopeptidase isoform X2	-1.91	0.0067	56/6.25	1191903162	124028615	345	48	30, 52	R.TFYGLHEDFSSVVVVGLGK.K	K.GSEEPPVFLEIHYK.G
85c	HSD3B1	3 beta-hydroxysteroid dehydrogenase/Delta 5-->4-isomerase	2.43	0.0491	42\8.3	51315735	177196	277	41	50, 58	R.IVHLLLEEK.D	R.DLGYEPLFTWEEAK.Q
86b	ENO1	alpha-enolase isoform X2	2.2	0.0067	61\10.37	350585579	119339	266	21	62, 56, 46	R.GNPTVEVDLHTAK.G	R.IGAEVYHNLK.N
93	EEF1G	elongation factor 1-gamma	1.81	0.0147	50/6.15	1191855932	4503481	174	19	30, 34	R.WFLTCINQPQFR.A	R.GQELAFPLSPDWQVDYESYTWR.K
96	SLC25A24	calcium-binding mitochondrial carrier protein SCaMC-1	1.85	0.0147	53\7.59	313570009	148491091	254	42	39, 33	R.DYFLFNPVTDIEEIIR.F	K.EGIPGLYR.G
97b	TUFM	elongation factor Tu. mitochondrial	3.58	0.0296	50/6.72	927108190	34147630	264	34	52, 33, 32	R.DKPHVNVGTIGHVDHGK.T	K.YEEIDNAPEER.A	R.HYAHTDCPGHADYVK.N
98b	BCKDHB	2-oxoisovalerate dehydrogenase subunit alpha. mitochondrial isoform X2	2.01	0.0376	42\6.87	1191883138	258645172	337	58	31, 57	R.EAGVLMYR.D	R.GPGYGILSIR.V
105b	APOA4	apolipoprotein A-IV precursor	2.07	0.0239	43/5.69	47523830	71773110	305	35	51, 50, 66, 31	K.LVPFATELHER.L	R.QLKPYAER.M	R.SHLDQQVEEFR.L
106b	UROD	uroporphyrinogen decarboxylase	-3.1	0.043	41/5.47	349732258	71051616	308	43	96, 61, 49	R.AAWGEETDYTPVWCMR.Q	R.AAQDFFSTCR.S	K.GPSFPEPLREER.D
110e	CAPG	macrophage-capping protein	3.53	0.0239	39/5.88	311252249	63252913	399	44	136, 105, 68	R.EVQGNESDLFMSYFPR.G	K.YQEGGVESAFHK.T	R.QAALQVAEDFISR.M
116	DNAJB11	dnaJ homolog subfamily B member 11 precursor	-2.62	0.0479	41/5.92	346716275	7706495	229	31	39, 77, 39	K.LALQLHPDRNPDDPR.A	R.TLEVEIEPGVR.D	R.DKITRPGAK.L
117	Septin2	septin 2	1.95	0.0353	42/6.19	1032809178	15680208	205	34	35, 41	R.LTVVDTPGYGDAINCR.D	K.TIICYIDEQFER.Y
121c	FAH	fumarylacetoacetase	2.32	0.0113	46/6.5	335292272	4557587	201	24	35, 35	K.HLFTGPVLSK.H	R.LRDDTELR.K
122	ACTR2	actin-related protein 2	1.89	0.0421	45\6.3	197251934	47117648	141	25	32, 33	R.RLDIAGR.D	R.GYAFNHSADFETVR.M
125	PCNA	proliferating cell nuclear antigen	-2.17	0.0495	29/4.57	632794808	33239451	237	47	74, 58, 36	R.AEDNADTLALVFEAPNQEK.V	K.LMDLDVEQLGIPEQEYSCVVK.M	R.YLNFFTK.A
143	SULT11	phenol sulfotransferase	3.88	0.0176	34/5.72	1314740	1314740	169	20	81, 43	K.DVAVSYYHFYR.M	R.TLPSDLLDHSISAFMR.K
144	SULT1A3	sulfotransferase 1A3	2.62	0.0007	35/5.72	47523314	678019022	184	24	30, 42	K.DVAVSYYHFYR.M	R.TLPSDLLDHSISAFMR.K
145c	C4A	complement C4-A precurs	-3.36	0.008	194/6.8	178056221	476007827	222	22	54, 39, 38	R.VQYTVCIWR.N	R.GLQDLDGYR.M	K.FACYSPR.V
147	CLTA	clathrin light chain (CLTA) protein	3.41	0.0005	18/4.96	194595733	909618078	208	24	58, 50	K.VTEQEWR.E	K.DLEEWNQR.Q
159	GSTA1	glutathione S-transferase A1-like	5.42	0.0025	26/6.85	311261747	22091454	184	13	47, 88, 34	K.LHYFDGR.G	R.WLLASAGVEFEEK.F	K.SHGQDYLVGNK.L
165c	APOA1	apolipoprotein A-I	4.67	0.0234	30/5.38	164359	113992	194	25	66, 30	K.LLDNWDSLGSTFTK.V	R.QQLAPYSDDLR.Q
166	IGKC	immunoglobulin kappa light chain VJ region. partial	1.92	0.0425	12/8.65	21703165	186016	158	28	129, 31	R.FSGSGSGTDFTLKISR.V	R.VEAEDAGVYYCQQFK.E
167a	HSPB1	Heat shock 27 kDa protein	1.92	0.0348	23/6.23	75062102	19855073	241	27	49, 85	R.LFDQAFGLPR.L	R.QLSSGVSEIQQTADR.W
171a	GSTM1	glutathione S-transferase Mu 1-like isoform X2	-3.26	0.0199	26/5.67	1191875079	18645139	309	67	54, 30	R.LLLEYTDSSYEEK.K	K.KYTMGDAPDYDR.S + Oxidation (M)
173	PNPO	pyridoxine-5'-phosphate oxidase isoform X1	1.99	0.01	30/8.49	1191821415	8922498	356	54	47, 52, 47, 60	K.DGFRFFTNFQSR.K	R.FFTNFQSR.K	R.SSQIGAVVSHQSSVIPDREYLR.K
174	IDI1	isopentenyl-diphosphate Delta-isomerase 1 isoform X2	5.52	0.0011	33/8.1	54585415	40018633	270	34	54, 39, 50, 43	K.KNCHLNENIK.K	K.SHCYVSQEELK.E
175	IGL	immunoglobulin light chain constant region	2.46	0.0048	12/5.61	559775234	186133	189	39	45, 34	K.VDGVVQSSGILDSVTEQDSK.D	K.WKVDGVVQSSGILDSVTEQDSK.D
178	IGLL5	immunoglobulin lambda-like polypeptide 5 precursor	2.91	0.0017	24/6.1	343183368	325530080	202	48	31, 67	K.YAASSYLALSASDWK.S	K.SSSGFTCQVTHEGTIVEK.T
180c	ERP29	endoplasmic reticulum resident protein 29	4.5	0.0052	23/6.85	350592528	5803013	345	57	49, 53, 40	K.FDTQYPYGEK.Q	K.ENYPVFYLFR.D	K.ILDQGEDFPASEMTR.I
181	MYL2	myosin regulatory light chain 2 protein	-2.35	0.0483	20/4.79	94962173	94981553	191	23	69, 44	R.FTDEEVDELYR.E	K.GNFNYIEFTR.I
182	MYL9	myosin regulatory light polypeptide 9	-1.82	0.049	20/4.8	347300174	29568111	148	15	78, 30	R.NAFACFDEEASGFIHEDHLR.E	K.GNFNYVEFTR.I
184	FTH1	ferritin heavy chain isoform X1	-1.96	0.0012	21/5.51	545806960	56682959	171	21	31, 33	R.QNYHQDSEAAINR.Q	K.ELGDHITNLHR.M
185	RBP4	Retinol-binding protein 4	1.99	0.0439	23/5.41	3041715	62298174	197	28	72, 30	R.DPHGFSPEVQK.I	R.QRQEELCLAR.Q
188	MYL12B	myosin regulatory light chain 12B	-1.89	0.0485	19.9/4.67	1191890440	15809016	201	46	31, 50	K.EAFNMIDQNR.D	R.FTDEEVDELYR.E
198	COX5B	cytochrome c oxidase subunit 5B	5.02	0.0022	14/8.8	55926217	17017988	242	34	61, 114	R.KGLDPYNILAPK.A	R.IVGCICEEDNSTVIWFWVHK.G
209	HYAL1	Hyaluronidase	-5.24	0.0018	52/6.59	1708183	2935328	335	37	120, 109	R.SLQEEFPGVPSPLDAAVECHR.G	K.ELGSPHGISLDAVDATFVCPGTSR.L
210	HPX	hemopexin precursor	-2.64	0.03	52/6.59	47522736	11321561	218	33	30, 41	K.NAPSSVDAAFR.R	K.ALPQPQSVNSLLGCHR.S
211	HNRNPH1	heterogeneous nuclear ribonucleoprotein H isoform X7	2.09	0.0146	49/5.89	1191859702	1399236910	248	49	56, 41	K.HTGPNSPDTANDGFVR.L	R.ATENDIYNFFSPLNPVR.V
212a	HMGCS1	hydroxymethylglutaryl-CoA synthase, cytoplasmic	1.95	0.0049	58/5.37	356582301	1023300845	232	40	55, 56, 30	R.NSLSYDCIGR.L	K.LSIECYLSALDR.C	R.MLLNDFLNDQNR.D
215	STMN1	stathmin	2.02	0.0321	17/5.76	57528035	57870	186	30	31, 92	R.ASGQAFELILSPR.S	K.KLEAAEER.R
217a	ODC	ornithine decarboxylase-like	-4.07	0.0007	50/5.12	1191889531	189371	238	40	35, 36	K.VAQHYPGAR.L	R.LELCEHLLK.S
226a	RBKS	ribokinase	-3.25	0.0135	35/5.16	351738777	16924287	194	23	52, 32	K.FFIGFGGK.G	K.GANQCVQAAR.L
232	MVK	mevalonate kinase isoform X1	-2.44	0.0057	43/5.81	545869214	417215	218	35	53, 34	K.VILHGEHSVVHGK.V	K.WAFQGER.V
239	GPX3	glutathione peroxidase 3 precursor	3.52	0.0347	26/8.78	169646366	172046796	222	41	32, 38	K.QEPGDNSEILSTLR.Y	K.NACPPTSELLGSPSR.L
244	TGM2	protein-glutamine gamma-glutamyltransferase 2	-1.91	0.0311	78/5.19	1191848251	39777597	479	44	56, 90, 52, 69	R.LTLHFEGR.N	R.LSDAAEEGAWR.A	K.SEGTYCCGPVPVR.A
246	GC	vitamin D-binding protein	1.85	0.0421	55/5.38	335293644	1476413323	220	33	42, 42	K.HLSLLTIMSNR.L	K.VLDQYIFELSR.K
248b	FSCN1	fascin	2.04	0.0446	55/6.04	226372953	4507115	266	35	43, 32, 39	R.FLIVAHDDGR.W	R.WSLQSEAHR.R	K.DASCYFDIEWR.D
256	SRSF1	Serine/arginine-rich splicing factor 1	1.85	0.0497	28/10.37	114152157	5902076	267	40	35, 80, 76	R.IYVGNLPPDIR.T	R.EAGDVCYADVYR.D	R.SHEGETAYIR.V
287	RLN1	Prorelaxin	3.37	0.0453	21/8.53	47523118	5902052	269	28	142, 75	R.TALSLEEPQLETGPPAETMPSSITK.D	K.MMLEFVPNLPQELK.A
289	SRSF3	serine/arginine-rich splicing factor 3	2.89	0.0005	19/11.64	1191896628	4506901	194	19	32, 34	R.NPPGFAFVEFEDPR.D	R.VRVELSNGEK.R
290	APOR	Apolipoprotein R	3.32	0.0079	22/6.01	5565902		328	62	76, 44, 89	K.CDEGYTLVGEDR.L	K.ALCPKPQIDR.G	K.IITCTEDGTWHPR.V
292b	HAVCR2	Ig-like domain-containing protein	2.07	0.0329	21/6.56	A0A287BDV3		205	21	37, 56	R.FSGSGSGTDFTLK.I	K.VDGVVQSSGILDSVTEQDSK.D
294	REXO2	Oligoribonuclease. mitochondrial	2.78	0.0335	27/7.01	311263942	224496106	240	15	51, 66	R.RWYPEEYEFAPK.K	R.WYPEEYEFAPK.K
295	PSMB3	proteasome subunit beta type-3	2.59	0.0246	23/5.76	222136592	22538465	231	42	42, 47	R.LYIGLAGLATDVQTVAQR.L	R.FGPYYTEPVIAGLDPK.T
296	RMDN1	regulator of microtubule dynamics protein 1 isoform X5	2.64	0.0126	31/5.71	927117880	116875831	248	49	52, 38	K.LLVYEALEYAK.R	K.NESSFAAHK.W
298	IGLC2	Ig lambda chain C region	3.51	0.0063	11/6.75	125947	1160578059	220	68	113, 66	K.YAASSYLALSASDWK.S	K.SSSGFTCQVTHEGTIVEK.T
303	RGN	regucalcin isoform X1	2.26	0.0385	34/5.59	116175265	5834472	227	73	33, 30	R.YFAGTMAEETAPAVLER.H	K.DYSEMYVTCAR.D
304	PRKAR1A	cAMP-dependent protein kinase type I-alpha regulatory subunit	2.14	0.0183	43/5.27	125195	125193	196	26	32, 47	K.VSILESLDKWER.L	R.LTVADALEPVQFEDGQK.I
307	PTPA4	serine/threonine-protein phosphatase 2A activator isoform X3	3.02	0.0046	39/5.72	1191811605	116242737	253	55	51, 43, 65	R.QITQVYGFYDECLR.K	R.AHQLVMEGYNWCHDR.N	K.YSFLQFDPAPR.R
309	UFD1	ubiquitin fusion degradation protein 1 homolog isoform X1	2.04	0.0353	35/6.27	1191839423	183448198	245	51	43, 30	K.GVEPSPSPIKPGDIK.R	R.GIPNYEFK.L	K.KVEEDEAGGR.F
311	TXNDC5	thioredoxin domain-containing protein 5	2.22	0.0082	32/9.04	350586377	29839560	198	28	95, 30	K.VDCTQHYELCSGNQVR.G	R.GYPTLLWFR.D
312	SNX1	Sorting nexin	2.27	0.0452	46/6.45	1191806999	3152940	261	36	84, 38	K.DVDDFFEHER.T	R.TFLLEYHNR.V
313	FETUB	fetuin-B	3.96	0.0166	42/7.47	311269755	92058711	175	23	35, 30	K.DCGLTPFHESEYGQCK.A	K.AIFYINK.A
315	HNRNPK	heterogeneous nuclear ribonucleoprotein K isoform X3	-2.65	0.0161	51/5.33	392513715	15929044	196	30	30, 43	R.TDYNASVSVPDSSGPER.I	K.IIPTLEEYQHYK.G
316	PEPD	xaa-Pro dipeptidase	3.08	0.0039	56/5.7	927138517	149589008	268	32	32, 39, 40	K.NPAVQAGSVVVLQGGEETQR.Y	K.FNVNNTILHPEIVECR.V	R.VHLEELTR.I
317	TRAP1	TNF receptor-associated protein 1	2.34	0.0287	80/6.58	345441801	23272132	238	31	59, 79	K.DVSEEQHEEFYR.Y	R.YESSALPAGQLTSLPDYASR.M
319b	G6PD	Glucose-6-phosphate 1-dehydrogenase	3.23	0.0079	60/6.27	927220613	116242483	303	34	30, 39	R.NSYVAGQYDDAASYAR.L	R.IFTPLLHK.I
320	HEXA	Beta-hexosaminidase	2.91	0.0364	58/5.9	78100037	74705746	174	23	35, 30	R.TEIEDFPR.F	K.GYVVWQEVFDNK.V
321	A2M	alpha-2-macroglobulin	3.11	0.019	55\5.99	311259609	21071030	172	18	30, 50	K.HYDGSYSTFGEHYGR.S	R.TEVSSNHVLIYLDK.V
325	TXNDC2	TGc domain-containing protein	2.63	0.0349	79/5.23	A0A5G2R416		254	29	40, 32, 30	R.LTFSAVTGPAPSEEAGTK.A	K.LADKEESEVAMR.I	R.DIYLENPEIK.I
327	LSS	lanosterol synthase	3.55	0.0398	43/6.27	350592223	47933397	198	29	38, 69	R.QEIYVEDYGLIDWPAHR.N	R.WYVDGPASSVFQEHVSR.I
328	IPO5	importin-5	-2.15	0.0172	123/4.82	346716148	1491824281	210	24	45, 34	R.AAVENLPTFLVELSR.V	K.LLETTDRPDGHQNNLR.S
330b	UBA1	ubiquitin-like modifier-activating enzyme 1	-2.17	0.0287	115/5.54	1191916649	23510338	377	25	47, 31, 32	R.ALPAVQQDSLDEDLIR.K	R.QFLFRPWDVTK.L	R.LAGTQPLEVLEAVQR.S
333	OGDH	2-oxoglutarate dehydrogenase. mitochondrial isoform X3	-3.92	0.0016	117/6.43	417515899	259013553	432	25	30, 33	R.FEEFLQR.K	K.DVVVDLVCYR.R
