# Supplementary material for: Changes in Porcine Corpus Luteum Proteome Associated with Development, Maintenance, Regression, and Rescue during Estrous Cycle and Early Pregnancy
Source: Int J Mol Sci. 2021 Oct 29;22(21):11740. doi: 10.3390/ijms222111740 (PMC8583735; doi:10.3390/ijms222111740)
Supplement: Supplementary file 1 [file ijms-22-11740-s001.zip › Supplementary Table S6.xlsx]

## Sheet: TC_20210926_174404
		Table S6: List of Enriched GO terms using ToppCluster analysis
Category	ID	Title (or Source)	Verbose ID	9dc x 12dc_logP	12dc x 15dc_logP	15dc x 15dp_logP	3dc x 9dc_logP	9dc x 12dc_GeneSet	12dc x 15dc_GeneSet	15dc x 15dp_GeneSet	3dc x 9dc_GeneSet
GO: Molecular Function	GO:0003995	acyl-CoA dehydrogenase activity	GeneOntologyMolecularFunction_GO:0003995_acyl-CoA dehydrogenase activity	0	0	0	5.67856				ACADL,ACADM,ACADS,ACADSB
GO: Molecular Function	GO:0033218	amide binding	GeneOntologyMolecularFunction_GO:0033218_amide binding	0	4.06265	0	0		ACADL,APOA1,CLTA,FNTA,GSS,GSTM1,GSTM2,HSPA8,PREP
GO: Molecular Function	GO:0016209	antioxidant activity	GeneOntologyMolecularFunction_GO:0016209_antioxidant activity	0	10	4.38412	5.70435		GPX3,GSTA1,GSTM2,HBB,HP,PRDX6	APOA4,GPX3,GSTA1,HP,TXNDC2	ALB,APOE,GSTA1,GSTO1,HP,PRDX3,PRDX4,PRDX6
GO: Molecular Function	GO:0045296	cadherin binding	GeneOntologyMolecularFunction_GO:0045296_cadherin binding	0	10	4.93088	10		ANXA1,ANXA2,CAPG,EZR,FSCN1,HSPA8,IQGAP1,PRDX6,RANGAP1,RDX,SH3GLB2	CAPG,EEF1G,ENO1,EZR,FSCN1,HNRNPK,HSPA8,SEPTIN2,SNX1	ANXA1,ANXA2,CALD1,CAPG,CCT8,CHMP5,CNN3,EEF1D,EEF1G,EEF2,EFHD2,ENO1,EZR,HSPA5,HSPA8,IDH1,PLIN3,PRDX6,RANBP1,RDX,TAGLN2,VCL
GO: Molecular Function	GO:0005509	calcium ion binding	GeneOntologyMolecularFunction_GO:0005509_calcium ion binding	0	0	0	5.09657				ANXA1,ANXA2,ANXA5,ANXA7,ATP5F1B,C1S,CRP,EFHD2,GPD2,GSN,HSPA5,ITIH4,MYL12B,MYL2,MYL6,MYL9,PDCD6IP,PEF1,RCN3,SLC25A24,SRI
GO: Molecular Function	GO:0050839	cell adhesion molecule binding	GeneOntologyMolecularFunction_GO:0050839_cell adhesion molecule binding	0	10	0	10		ANXA1,ANXA2,CAPG,EZR,FGB,FSCN1,HSPA8,IQGAP1,PRDX6,RANGAP1,RDX,SH3GLB2		ANXA1,ANXA2,ANXA7,CALD1,CAPG,CCT8,CHMP5,CNN3,EEF1D,EEF1G,EEF2,EFHD2,ENO1,EZR,FGA,FGB,FGG,HMGB1,HSPA5,HSPA8,IDH1,P4HB,PLIN3,PRDX6,RANBP1,RDX,TAGLN2,VCL
GO: Molecular Function	GO:0051087	chaperone binding	GeneOntologyMolecularFunction_GO:0051087_chaperone binding	0	0	3.97653	10			CP,ERP29,FGB,HSPA8,OGDH	ALB,CP,ERP29,FGB,HSPA5,HSPA8,HSPB6,HSPD1,STIP1
GO: Molecular Function	GO:0001849	complement component C1q complex binding	GeneOntologyMolecularFunction_GO:0001849_complement component C1q complex binding	0	0	0	4.39427				C4A,CRP,PTX3
GO: Molecular Function	GO:0008092	cytoskeletal protein binding	GeneOntologyMolecularFunction_GO:0008092_cytoskeletal protein binding	0	4.34136	3.97557	5.45568		ACTB,ACTR3,ANXA2,CAPG,DPYSL2,DPYSL3,EZR,FNTA,FSCN1,IQGAP1,RDX,SNX6,STMN1	ACTR2,ACTR3,CAPG,CCT5,DES,EZR,FSCN1,HNRNPK,MYL12B,MYL2,MYL9,RMDN1,SNX6,STMN1	ACTB,ACTR2,ACTR3,ANXA2,APOE,CALD1,CAPG,CCT5,CNN3,DES,DPYSL2,DPYSL3,EEF2,EZR,FABP3,FKBP4,GSN,HSP90AA1,MYL12B,MYL2,MYL9,P4HB,RDX,SNX6,VCL,WDR1
GO: Molecular Function	GO:0030523	dihydrolipoamide S-acyltransferase activity	GeneOntologyMolecularFunction_GO:0030523_dihydrolipoamide S-acyltransferase activity	0	0	0	4.83558				PDHA1,PDHB,PDHX
GO: Molecular Function	GO:0004148	dihydrolipoyl dehydrogenase activity	GeneOntologyMolecularFunction_GO:0004148_dihydrolipoyl dehydrogenase activity	0	0	0	4.83558				PDHA1,PDHB,PDHX
GO: Molecular Function	GO:0004742	dihydrolipoyllysine-residue acetyltransferase activity	GeneOntologyMolecularFunction_GO:0004742_dihydrolipoyllysine-residue acetyltransferase activity	0	0	0	4.83558				PDHA1,PDHB,PDHX
GO: Molecular Function	GO:0015036	disulfide oxidoreductase activity	GeneOntologyMolecularFunction_GO:0015036_disulfide oxidoreductase activity	0	0	0	4.31464				GLRX3,GSTO1,P4HB,PDIA3,TXNDC12
GO: Molecular Function	GO:0009055	electron transfer activity	GeneOntologyMolecularFunction_GO:0009055_electron transfer activity	0	0	0	4.98605				ACADSB,AKR1B1,ALDH2,COX5B,CYB5A,GLRX3,NDUFA10,NDUFS1,NDUFS2
GO: Molecular Function	GO:0061135	endopeptidase regulator activity	GeneOntologyMolecularFunction_GO:0061135_endopeptidase regulator activity	0	0	0	4.92351				ADRM1,ANXA2,C3,C4A,ITIH4,PRDX3,PSME1,PSME2,PSMF1,SERPINC1
GO: Molecular Function	GO:0004857	enzyme inhibitor activity	GeneOntologyMolecularFunction_GO:0004857_enzyme inhibitor activity	0	5.09598	0	4.72264		ANXA1,ANXA2,APOA1,C4A,HSPB1,IQGAP1,PDIA6,SERPINA3,UCHL5		ANXA1,ANXA2,ANXA5,APOA1,C3,C4A,HNRNPC,HSPB1,ITIH4,PRDX3,PRKAR1A,PSMF1,RNH1,SERPINC1
GO: Molecular Function	GO:1901567	fatty acid derivative binding	GeneOntologyMolecularFunction_GO:1901567_fatty acid derivative binding	0	0	0	5.30677				ACADL,ACADM,ACADS,HSPA8,PITPNA
GO: Molecular Function	GO:0043295	glutathione binding	GeneOntologyMolecularFunction_GO:0043295_glutathione binding	0	4.87624	0	0		GSS,GSTM1,GSTM2
GO: Molecular Function	GO:0004602	glutathione peroxidase activity	GeneOntologyMolecularFunction_GO:0004602_glutathione peroxidase activity	0	10	0	0		GPX3,GSTA1,GSTM2,PRDX6
GO: Molecular Function	GO:0004364	glutathione transferase activity	GeneOntologyMolecularFunction_GO:0004364_glutathione transferase activity	4.03899	5.62986	0	0	GSTA1,GSTM1,GSTO1	GSTA1,GSTA2,GSTM1,GSTM2
GO: Molecular Function	GO:0016860	intramolecular oxidoreductase activity	GeneOntologyMolecularFunction_GO:0016860_intramolecular oxidoreductase activity	10	0	10	10	ERP29,ERP44,GSTA1,IDI1,PDIA6		ERP29,GSTA1,HSD3B1,IDI1,TXNDC2,TXNDC5	ERP29,ERP44,GSTA1,HSD3B1,IDI1,P4HB,PDIA3,TXNDC5
GO: Molecular Function	GO:0016863	intramolecular oxidoreductase activity, transposing C=C bonds	GeneOntologyMolecularFunction_GO:0016863_intramolecular oxidoreductase activity, transposing C=C bonds	0	0	4.51285	0			GSTA1,HSD3B1,IDI1
GO: Molecular Function	GO:0016864	intramolecular oxidoreductase activity, transposing S-S bonds	GeneOntologyMolecularFunction_GO:0016864_intramolecular oxidoreductase activity, transposing S-S bonds	4.36098	0	3.99249	5.85947	ERP29,ERP44,PDIA6		ERP29,TXNDC2,TXNDC5	ERP29,ERP44,P4HB,PDIA3,TXNDC5
GO: Molecular Function	GO:0016853	isomerase activity	GeneOntologyMolecularFunction_GO:0016853_isomerase activity	5.97348	0	10	10	ERP29,ERP44,GSTA1,HMGCS1,HSPD1,IDI1,PDIA6		ERP29,GSTA1,HMGCS1,HSD3B1,IDI1,LSS,TXNDC2,TXNDC5	ACADM,ERP29,ERP44,FKBP4,FKBP5,GSTA1,HSD3B1,HSPD1,IDI1,ISYNA1,P4HB,PDIA3,PGAM1,TXNDC5
GO: Molecular Function	GO:0055102	lipase inhibitor activity	GeneOntologyMolecularFunction_GO:0055102_lipase inhibitor activity	0	4.4563	0	4.63349		ANXA1,ANXA2,APOA1		ANXA1,ANXA2,ANXA5,APOA1
GO: Molecular Function	GO:0008289	lipid binding	GeneOntologyMolecularFunction_GO:0008289_lipid binding	0	0	0	10				ALB,ANXA1,ANXA2,ANXA5,ANXA7,APOA1,APOE,APOH,ARFIP1,C3,CAPG,CRP,ERLIN2,FABP3,GSN,GSTA1,HMGB1,HSPA8,HSPD1,NSFL1C,PITPNA,RBP4,SNX6,STOML2
GO: Molecular Function	GO:0071813	lipoprotein particle binding	GeneOntologyMolecularFunction_GO:0071813_lipoprotein particle binding	0	0	0	4.36383				APOA1,APOE,ATP5F1B,CRP,HSPD1
GO: Molecular Function	GO:0072341	modified amino acid binding	GeneOntologyMolecularFunction_GO:0072341_modified amino acid binding	0	4.59979	0	0		ANXA2,GSS,GSTM1,GSTM2,HSPA8
GO: Molecular Function	GO:0032036	myosin heavy chain binding	GeneOntologyMolecularFunction_GO:0032036_myosin heavy chain binding	0	0	4.51285	0			MYL12B,MYL2,MYL9
GO: Molecular Function	GO:1900750	oligopeptide binding	GeneOntologyMolecularFunction_GO:1900750_oligopeptide binding	0	4.78039	0	0		GSS,GSTM1,GSTM2
GO: Molecular Function	GO:0016491	oxidoreductase activity	GeneOntologyMolecularFunction_GO:0016491_oxidoreductase activity	0	4.94725	0	10		ACAD8,ACADL,AKR1B1,GPX3,GSTA1,GSTM2,HBB,PDHA1,PDIA6,PNPO,PRDX6,SUOX		ACADL,ACADM,ACADS,ACADSB,AKR1B1,ALDH16A1,ALDH2,ALDH9A1,BCKDHA,BCKDHB,COX5B,CP,CYB5A,ETHE1,FTH1,GLRX3,GPD2,GSTA1,GSTO1,HSD17B14,HSD3B1,HSP90AA1,IDH1,MDH1,NDUFA10,NDUFS1,NDUFS2,P4HB,PDHA1,PDHB,PDHX,PDIA3,PNPO,PRDX3,PRDX4,PRDX6,SELENBP1,TXNDC12
GO: Molecular Function	GO:0016667	oxidoreductase activity, acting on a sulfur group of donors	GeneOntologyMolecularFunction_GO:0016667_oxidoreductase activity, acting on a sulfur group of donors	0	0	0	10				GLRX3,GSTO1,P4HB,PDHA1,PDHB,PDHX,PDIA3,PRDX3,SELENBP1,TXNDC12
GO: Molecular Function	GO:0016668	oxidoreductase activity, acting on a sulfur group of donors, NAD(P) as acceptor	GeneOntologyMolecularFunction_GO:0016668_oxidoreductase activity, acting on a sulfur group of donors, NAD(P) as acceptor	0	0	0	4.8391				PDHA1,PDHB,PDHX,PRDX3
GO: Molecular Function	GO:0016684	oxidoreductase activity, acting on peroxide as acceptor	GeneOntologyMolecularFunction_GO:0016684_oxidoreductase activity, acting on peroxide as acceptor	0	5.69936	0	0		GPX3,GSTA1,GSTM2,HBB,PRDX6
GO: Molecular Function	GO:0016903	oxidoreductase activity, acting on the aldehyde or oxo group of donors	GeneOntologyMolecularFunction_GO:0016903_oxidoreductase activity, acting on the aldehyde or oxo group of donors	0	0	0	10				AKR1B1,ALDH16A1,ALDH2,ALDH9A1,BCKDHA,BCKDHB,PDHA1,PDHB,PDHX
GO: Molecular Function	GO:0016624	oxidoreductase activity, acting on the aldehyde or oxo group of donors, disulfide as acceptor	GeneOntologyMolecularFunction_GO:0016624_oxidoreductase activity, acting on the aldehyde or oxo group of donors, disulfide as acceptor	0	0	0	10				BCKDHA,BCKDHB,PDHA1,PDHB,PDHX
GO: Molecular Function	GO:0016620	oxidoreductase activity, acting on the aldehyde or oxo group of donors, NAD or NADP as acceptor	GeneOntologyMolecularFunction_GO:0016620_oxidoreductase activity, acting on the aldehyde or oxo group of donors, NAD or NADP as acceptor	0	0	0	10				AKR1B1,ALDH16A1,ALDH2,ALDH9A1,PDHA1,PDHB,PDHX
GO: Molecular Function	GO:0008233	peptidase activity	GeneOntologyMolecularFunction_GO:0008233_peptidase activity	0	0	0	4.35131				ADRM1,ANXA2,BLMH,C1S,C3,C4A,CFB,CNDP2,CTSD,DPP3,EIF3F,HP,ITIH4,LAP3,PDIA3,PRDX3,PSME1,PSME2,PSMF1,SERPINC1,UCHL3
GO: Molecular Function	GO:0061134	peptidase regulator activity	GeneOntologyMolecularFunction_GO:0061134_peptidase regulator activity	0	0	0	4.16578				ADRM1,ANXA2,C3,C4A,ITIH4,PRDX3,PSME1,PSME2,PSMF1,SERPINC1
GO: Molecular Function	GO:0004601	peroxidase activity	GeneOntologyMolecularFunction_GO:0004601_peroxidase activity	0	5.84735	0	0		GPX3,GSTA1,GSTM2,HBB,PRDX6
GO: Molecular Function	GO:0051920	peroxiredoxin activity	GeneOntologyMolecularFunction_GO:0051920_peroxiredoxin activity	0	0	0	4.2211				PRDX3,PRDX4,PRDX6
GO: Molecular Function	GO:0005543	phospholipid binding	GeneOntologyMolecularFunction_GO:0005543_phospholipid binding	0	0	0	4.97109				ANXA1,ANXA2,ANXA5,ANXA7,APOA1,APOE,APOH,ARFIP1,CAPG,GSN,HMGB1,HSPA8,NSFL1C,PITPNA,SNX6,STOML2
GO: Molecular Function	GO:0003756	protein disulfide isomerase activity	GeneOntologyMolecularFunction_GO:0003756_protein disulfide isomerase activity	4.36098	0	3.99249	5.85947	ERP29,ERP44,PDIA6		ERP29,TXNDC2,TXNDC5	ERP29,ERP44,P4HB,PDIA3,TXNDC5
GO: Molecular Function	GO:0019904	protein domain specific binding	GeneOntologyMolecularFunction_GO:0019904_protein domain specific binding	4.26093	0	0	0	CAPG,DPYSL3,EZR,HAX1,IQGAP1,PRKAR1A,SRSF1,TGM2,TUBB,VCP,VIM
GO: Molecular Function	GO:0044183	protein folding chaperone	GeneOntologyMolecularFunction_GO:0044183_protein folding chaperone	0	0	0	10				CCT3,CCT5,CCT6A,CCT8,HSP90AA1,HSPA5,HSPA8,HSPB1,TCP1
GO: Molecular Function	GO:0071814	protein-lipid complex binding	GeneOntologyMolecularFunction_GO:0071814_protein-lipid complex binding	0	0	0	4.36383				APOA1,APOE,ATP5F1B,CRP,HSPD1
GO: Molecular Function	GO:0004739	pyruvate dehydrogenase (acetyl-transferring) activity	GeneOntologyMolecularFunction_GO:0004739_pyruvate dehydrogenase (acetyl-transferring) activity	0	0	0	4.83558				PDHA1,PDHB,PDHX
GO: Molecular Function	GO:0034604	pyruvate dehydrogenase (NAD+) activity	GeneOntologyMolecularFunction_GO:0034604_pyruvate dehydrogenase (NAD+) activity	0	0	0	4.83558				PDHA1,PDHB,PDHX
GO: Molecular Function	GO:0034603	pyruvate dehydrogenase [NAD(P)+] activity	GeneOntologyMolecularFunction_GO:0034603_pyruvate dehydrogenase [NAD(P)+] activity	0	0	0	4.83558				PDHA1,PDHB,PDHX
GO: Molecular Function	GO:0004738	pyruvate dehydrogenase activity	GeneOntologyMolecularFunction_GO:0004738_pyruvate dehydrogenase activity	0	0	0	4.83558				PDHA1,PDHB,PDHX
GO: Molecular Function	GO:0044548	S100 protein binding	GeneOntologyMolecularFunction_GO:0044548_S100 protein binding	0	4.87624	0	0		ANXA2,EZR,IQGAP1
GO: Molecular Function	GO:0016418	S-acetyltransferase activity	GeneOntologyMolecularFunction_GO:0016418_S-acetyltransferase activity	0	0	0	4.59546				PDHA1,PDHB,PDHX
GO: Molecular Function	GO:0004769	steroid delta-isomerase activity	GeneOntologyMolecularFunction_GO:0004769_steroid delta-isomerase activity	0	0	3.98889	0			GSTA1,HSD3B1
GO: Molecular Function	GO:0005200	structural constituent of cytoskeleton	GeneOntologyMolecularFunction_GO:0005200_structural constituent of cytoskeleton	0	4.3491	0	0		ACTB,ACTR3,TUBA1C,TUBB,VIM
GO: Molecular Function	GO:1901681	sulfur compound binding	GeneOntologyMolecularFunction_GO:1901681_sulfur compound binding	0	0	0	5.485				ACADL,ACADM,ACADS,APOE,APOH,DPYSL3,GSS,GSTM1,HMGB1,PCCA,PITPNA,SERPINC1,SULT1A3
GO: Molecular Function	GO:0016765	transferase activity, transferring alkyl or aryl (other than methyl) groups	GeneOntologyMolecularFunction_GO:0016765_transferase activity, transferring alkyl or aryl (other than methyl) groups	0	10	0	0		FDPS,FNTA,GSTA1,GSTA2,GSTM1,GSTM2
GO: Molecular Function	GO:0003746	translation elongation factor activity	GeneOntologyMolecularFunction_GO:0003746_translation elongation factor activity	0	0	0	10				EEF1D,EEF1G,EEF2,EIF5A,TUFM
GO: Molecular Function	GO:0008135	translation factor activity, RNA binding	GeneOntologyMolecularFunction_GO:0008135_translation factor activity, RNA binding	0	0	0	4.89929				EEF1D,EEF1G,EEF2,EIF2S1,EIF3F,EIF5A,TUFM
GO: Molecular Function	GO:0031625	ubiquitin protein ligase binding	GeneOntologyMolecularFunction_GO:0031625_ubiquitin protein ligase binding	4.26144	0	0	5.20542	CKB,HSPD1,PRKAR1A,TUBB,UBE2N,UCHL1,VCP			CKB,ERLIN2,HSP90AA1,HSPA5,HSPA8,HSPD1,NDUFS2,PRDX6,PRKAR1A,RPA2,TCP1,UBE2N,VCL
GO: Molecular Function	GO:0044389	ubiquitin-like protein ligase binding	GeneOntologyMolecularFunction_GO:0044389_ubiquitin-like protein ligase binding	4.10072	0	0	4.93136	CKB,HSPD1,PRKAR1A,TUBB,UBE2N,UCHL1,VCP			CKB,ERLIN2,HSP90AA1,HSPA5,HSPA8,HSPD1,NDUFS2,PRDX6,PRKAR1A,RPA2,TCP1,UBE2N,VCL
GO: Molecular Function	GO:0051082	unfolded protein binding	GeneOntologyMolecularFunction_GO:0051082_unfolded protein binding	0	0	0	10				CCT3,CCT5,CCT6A,CCT8,DNAJB11,HSP90AA1,HSPA5,HSPA8,HSPB1,HSPB6,HSPD1,TCP1
GO: Biological Process	GO:0030036	actin cytoskeleton organization	GeneOntologyBiologicalProcess_GO:0030036_actin cytoskeleton organization	4.78651	10	0	4.93291	ACTB,ACTR2,ANXA1,APOA1,CAPG,DPYSL3,EZR,FSCN1,HAX1,IQGAP1,PRKAR1A	ACTB,ACTR3,ANXA1,APOA1,CAPG,DPYSL3,EZR,FSCN1,HAX1,HSP90B1,IQGAP1,RDX,STMN1		ACTB,ACTR2,ACTR3,ANXA1,APOA1,ARFIP1,CALD1,CAPG,CNN3,DPYSL3,EZR,GSN,HAX1,MYL2,PDCD6IP,PPM1F,PRKAR1A,RDX,TF,WDR1
GO: Biological Process	GO:0051017	actin filament bundle assembly	GeneOntologyBiologicalProcess_GO:0051017_actin filament bundle assembly	0	5.76574	0	0		APOA1,DPYSL3,EZR,FSCN1,HSP90B1,RDX,STMN1
GO: Biological Process	GO:0061572	actin filament bundle organization	GeneOntologyBiologicalProcess_GO:0061572_actin filament bundle organization	0	5.70178	0	0		APOA1,DPYSL3,EZR,FSCN1,HSP90B1,RDX,STMN1
GO: Biological Process	GO:0007015	actin filament organization	GeneOntologyBiologicalProcess_GO:0007015_actin filament organization	0	5.62103	0	0		ACTR3,APOA1,CAPG,DPYSL3,EZR,FSCN1,HAX1,HSP90B1,RDX,STMN1
GO: Biological Process	GO:0030029	actin filament-based process	GeneOntologyBiologicalProcess_GO:0030029_actin filament-based process	5.76417	10	0	5.6472	ACTB,ACTR2,ANXA1,APOA1,CAPG,DPYSL3,EZR,FSCN1,HAX1,IQGAP1,PRKAR1A,SRI,VIM	ACTB,ACTR3,ANXA1,APOA1,CAPG,DPYSL3,EZR,FSCN1,HAX1,HSP90B1,IQGAP1,RDX,STMN1,VIM		ACTB,ACTR2,ACTR3,ANXA1,APOA1,ARFIP1,CALD1,CAPG,CNN3,DES,DPYSL3,EZR,GSN,HAX1,MYL2,MYL6,PDCD6IP,PPM1F,PRKAR1A,RDX,SRI,TF,WDR1
GO: Biological Process	GO:0002253	activation of immune response	GeneOntologyBiologicalProcess_GO:0002253_activation of immune response	0	0	0	5.95579				ACTB,ACTR2,ACTR3,C1S,C3,C4A,C4BPA,CFB,CRP,EZR,HMGB1,HSP90AA1,IGLL5,PSMC4,PSME1,PSME2,PSMF1,STOML2,UBE2N
GO: Biological Process	GO:0046165	alcohol biosynthetic process	GeneOntologyBiologicalProcess_GO:0046165_alcohol biosynthetic process	0	0	5.33412	0			APOA1,APOA4,G6PD,HMGCS1,IDI1,LSS,MVK
GO: Biological Process	GO:0060249	anatomical structure homeostasis	GeneOntologyBiologicalProcess_GO:0060249_anatomical structure homeostasis	0	0	0	5.42163				ACTB,AKR1B1,ALB,CCT3,CCT5,CCT6A,CCT8,HNRNPC,HSP90AA1,HSPB1,PCNA,RBP4,RCN3,RPA2,TCP1,TF,VCL
GO: Biological Process	GO:0007596	blood coagulation	GeneOntologyBiologicalProcess_GO:0007596_blood coagulation	0	0	0	5.46553				ACTB,ANXA2,ANXA5,APOE,APOH,C3,FGA,FGB,FGG,HSPB1,MYL9,PRKAR1A,SERPINC1,VCL
GO: Biological Process	GO:0072378	blood coagulation, fibrin clot formation	GeneOntologyBiologicalProcess_GO:0072378_blood coagulation, fibrin clot formation	0	0	0	5.41546				APOH,FGA,FGB,FGG,SERPINC1
GO: Biological Process	GO:0019752	carboxylic acid metabolic process	GeneOntologyBiologicalProcess_GO:0019752_carboxylic acid metabolic process	4.86223	0	0	10	ACADSB,ANXA1,APOA1,CKB,COMT,FAH,GSS,GSTA1,GSTM1,GSTO1,HIBCH,PSMD9,SCP2			ACADL,ACADM,ACADS,ACADSB,ACO1,ANXA1,APOA1,BCKDHB,BLMH,C3,CKB,CYB5A,ENO1,ERLIN2,FABP3,FAH,GSS,GSTA1,GSTM1,GSTO1,HIBCH,IDH1,LYPLA1,MDH1,OAT,PCCA,PDHA1,PDHB,PDHX,PGAM1,PSMC4,PSME1,PSME2,PSMF1,SUCLA2,UROD
GO: Biological Process	GO:0002263	cell activation involved in immune response	GeneOntologyBiologicalProcess_GO:0002263_cell activation involved in immune response	0	0	0	10				A1BG,ACTR2,ANXA1,ANXA2,C3,CCT8,CTSD,EEF2,ERP44,FTH1,GSN,HMGB1,HP,HSP90AA1,HSPA8,HSPD1,IDH1,LGALS1,NAPRT,PDAP1,PGAM1,PRDX4,PRDX6,PTX3,SNX6,TXNDC5,VCL
GO: Biological Process	GO:0045454	cell redox homeostasis	GeneOntologyBiologicalProcess_GO:0045454_cell redox homeostasis	0	0	0	10				ERP44,GLRX3,P4HB,PDIA3,PRDX3,PRDX4,PRDX6,TXNDC12,TXNDC5
GO: Biological Process	GO:1990748	cellular detoxification	GeneOntologyBiologicalProcess_GO:1990748_cellular detoxification	0	10	5.14453	10		GPX3,GSTA1,GSTM1,GSTM2,HBB,HP,PRDX6	APOA4,GPX3,GSTA1,GSTM1,HP,TXNDC2	ALB,ALDH2,APOE,GSTA1,GSTM1,GSTO1,HP,PRDX3,PRDX4,PRDX6
GO: Biological Process	GO:0019725	cellular homeostasis	GeneOntologyBiologicalProcess_GO:0019725_cellular homeostasis	0	0	0	10				ACO1,ANXA7,APOE,ATP5F1B,ATP6V0D1,ATP6V1B2,CKB,CLIC4,CP,EIF5A,ERP44,FTH1,GLRX3,GSTO1,HMGB1,IMMT,LGALS1,P4HB,PCNA,PDIA3,PRDX3,PRDX4,PRDX6,RPA2,SRI,STOML2,TF,TXNDC12,TXNDC5
GO: Biological Process	GO:0006879	cellular iron ion homeostasis	GeneOntologyBiologicalProcess_GO:0006879_cellular iron ion homeostasis	0	0	0	5.33078				ACO1,ATP6V0D1,CP,FTH1,GLRX3,SRI,TF
GO: Biological Process	GO:0006575	cellular modified amino acid metabolic process	GeneOntologyBiologicalProcess_GO:0006575_cellular modified amino acid metabolic process	0	10	0	10		ACADL,CKB,GPX3,GSS,GSTA1,GSTA2,GSTM1,GSTM2		ACADL,ACADM,ALDH9A1,CKB,CLIC5,CNDP2,EEF1G,ETHE1,GSS,GSTA1,GSTM1,GSTO1,IDH1
GO: Biological Process	GO:0098869	cellular oxidant detoxification	GeneOntologyBiologicalProcess_GO:0098869_cellular oxidant detoxification	0	10	0	5.52992		GPX3,GSTA1,GSTM2,HBB,HP,PRDX6		ALB,APOE,GSTA1,GSTO1,HP,PRDX3,PRDX4,PRDX6
GO: Biological Process	GO:0034622	cellular protein-containing complex assembly	GeneOntologyBiologicalProcess_GO:0034622_cellular protein-containing complex assembly	0	0	0	10				ACTR2,ACTR3,ADRM1,ARFIP1,CAPG,CCT3,CCT5,CCT6A,CCT8,CLTA,CRP,EIF3F,FGA,FGB,FGG,FKBP4,GSN,HAX1,HMGB1,HNRNPC,HSP90AA1,HSPD1,NDUFA10,NDUFS1,NDUFS2,PSMC4,RDX,RPA2,TCP1
GO: Biological Process	GO:0045333	cellular respiration	GeneOntologyBiologicalProcess_GO:0045333_cellular respiration	0	0	0	5.76643				ACO1,COX5B,GPD2,IDH1,MDH1,NDUFA10,NDUFS1,NDUFS2,PDHA1,PDHB,SUCLA2
GO: Biological Process	GO:0071345	cellular response to cytokine stimulus	GeneOntologyBiologicalProcess_GO:0071345_cellular response to cytokine stimulus	5.72704	10	0	5.84146	ACTR2,ANXA1,APOA1,CAPG,DPYSL3,FGB,FSCN1,GSTO1,HAX1,HNRNPF,HSPD1,HYAL1,PSMD9,UBE2N,VIM	ACTR3,ANXA1,ANXA2,APOA1,CAPG,DPYSL3,FGB,FSCN1,GSTA2,HAX1,HNRNPH1,HPX,HSP90B1,HSPA8,HYAL1,PSMA3,VIM		ACTR2,ACTR3,ANXA1,ANXA2,APOA1,ATP5F1B,CAPG,DPYSL3,ENO1,FGB,GSN,GSTO1,HAX1,HMGB1,HSP90AA1,HSPA5,HSPA8,HSPD1,P4HB,PDIA3,PITPNA,PSMC4,PSME1,PSME2,PSMF1,STIP1,TCP1,UBE2N
GO: Biological Process	GO:0071349	cellular response to interleukin-12	GeneOntologyBiologicalProcess_GO:0071349_cellular response to interleukin-12	0	0	0	5.40127				ANXA2,GSTO1,P4HB,PITPNA,PSME2,TCP1
GO: Biological Process	GO:0098761	cellular response to interleukin-7	GeneOntologyBiologicalProcess_GO:0098761_cellular response to interleukin-7	0	0	0	10				ATP5F1B,ENO1,HMGB1,HSPD1,P4HB,PDIA3,STIP1
GO: Biological Process	GO:0097237	cellular response to toxic substance	GeneOntologyBiologicalProcess_GO:0097237_cellular response to toxic substance	0	10	4.99821	10		GPX3,GSTA1,GSTM1,GSTM2,HBB,HP,PRDX6	APOA4,GPX3,GSTA1,GSTM1,HP,TXNDC2	ALB,ALDH2,APOE,GSTA1,GSTM1,GSTO1,HP,PRDX3,PRDX4,PRDX6
GO: Biological Process	GO:0006695	cholesterol biosynthetic process	GeneOntologyBiologicalProcess_GO:0006695_cholesterol biosynthetic process	0	0	10	0			APOA1,APOA4,G6PD,HMGCS1,IDI1,LSS,MVK
GO: Biological Process	GO:0008203	cholesterol metabolic process	GeneOntologyBiologicalProcess_GO:0008203_cholesterol metabolic process	0	0	5.29983	0			APOA1,APOA4,G6PD,HMGCS1,IDI1,LSS,MVK
GO: Biological Process	GO:0050817	coagulation	GeneOntologyBiologicalProcess_GO:0050817_coagulation	0	0	0	5.38325				ACTB,ANXA2,ANXA5,APOE,APOH,C3,FGA,FGB,FGG,HSPB1,MYL9,PRKAR1A,SERPINC1,VCL
GO: Biological Process	GO:0098754	detoxification	GeneOntologyBiologicalProcess_GO:0098754_detoxification	0	10	0	10		GPX3,GSTA1,GSTM1,GSTM2,HBB,HP,PRDX6		ALB,ALDH2,APOE,GSTA1,GSTM1,GSTO1,HP,PRDX3,PRDX4,PRDX6
GO: Biological Process	GO:0015980	energy derivation by oxidation of organic compounds	GeneOntologyBiologicalProcess_GO:0015980_energy derivation by oxidation of organic compounds	0	0	0	5.52315				ACADM,ACO1,COX5B,GPD2,HMGB1,IDH1,MDH1,NDUFA10,NDUFS1,NDUFS2,PDHA1,PDHB,SUCLA2
GO: Biological Process	GO:0070199	establishment of protein localization to chromosome	GeneOntologyBiologicalProcess_GO:0070199_establishment of protein localization to chromosome	0	0	0	5.49785				CCT3,CCT5,CCT6A,CCT8,TCP1
GO: Biological Process	GO:0070200	establishment of protein localization to telomere	GeneOntologyBiologicalProcess_GO:0070200_establishment of protein localization to telomere	0	0	0	10				CCT3,CCT5,CCT6A,CCT8,TCP1
GO: Biological Process	GO:0140029	exocytic process	GeneOntologyBiologicalProcess_GO:0140029_exocytic process	0	4.97351	0	10		A1BG,ANXA1,ANXA2,APOA1,FGB,HBB,HP,HSPA8,IQGAP1,PRDX6,SERPINA3,SNX6,TUBB		A1BG,ACTR2,ALB,ANXA1,ANXA2,ANXA5,APOA1,APOH,C3,CCT8,CTSD,EEF2,ERP44,FGA,FGB,FGG,FTH1,GSN,HMGB1,HP,HSP90AA1,HSPA8,IDH1,ITIH4,NAPRT,PDAP1,PDCD6IP,PGAM1,PRDX4,PRDX6,PTX3,SNX6,TAGLN2,TF,TXNDC5,VCL,WDR1
GO: Biological Process	GO:0006887	exocytosis	GeneOntologyBiologicalProcess_GO:0006887_exocytosis	0	4.97351	0	10		A1BG,ANXA1,ANXA2,APOA1,FGB,HBB,HP,HSPA8,IQGAP1,PRDX6,SERPINA3,SNX6,TUBB		A1BG,ACTR2,ALB,ANXA1,ANXA2,ANXA5,APOA1,APOH,C3,CCT8,CTSD,EEF2,ERP44,FGA,FGB,FGG,FTH1,GSN,HMGB1,HP,HSP90AA1,HSPA8,IDH1,ITIH4,NAPRT,PDAP1,PDCD6IP,PGAM1,PRDX4,PRDX6,PTX3,SNX6,TAGLN2,TF,TXNDC5,VCL,WDR1
GO: Biological Process	GO:0042730	fibrinolysis	GeneOntologyBiologicalProcess_GO:0042730_fibrinolysis	0	0	0	5.58374				ANXA2,APOH,FGA,FGB,FGG
GO: Biological Process	GO:0006091	generation of precursor metabolites and energy	GeneOntologyBiologicalProcess_GO:0006091_generation of precursor metabolites and energy	0	0	0	10				ACADM,ACO1,AKR1B1,ALDH2,ATP5F1B,COX5B,CYB5A,ENO1,GPD2,HMGB1,IDH1,MDH1,NDUFA10,NDUFS1,NDUFS2,PDHA1,PDHB,PGAM1,STOML2,SUCLA2
GO: Biological Process	GO:1901687	glutathione derivative biosynthetic process	GeneOntologyBiologicalProcess_GO:1901687_glutathione derivative biosynthetic process	0	10	0	0		GSTA1,GSTA2,GSTM1,GSTM2
GO: Biological Process	GO:1901685	glutathione derivative metabolic process	GeneOntologyBiologicalProcess_GO:1901685_glutathione derivative metabolic process	0	10	0	0		GSTA1,GSTA2,GSTM1,GSTM2
GO: Biological Process	GO:0006749	glutathione metabolic process	GeneOntologyBiologicalProcess_GO:0006749_glutathione metabolic process	5.53646	10	10	10	CLIC5,GSS,GSTA1,GSTM1,GSTO1	GPX3,GSS,GSTA1,GSTA2,GSTM1,GSTM2	EEF1G,G6PD,GPX3,GSS,GSTA1,GSTM1	CLIC5,CNDP2,EEF1G,ETHE1,GSS,GSTA1,GSTM1,GSTO1,IDH1
GO: Biological Process	GO:0036230	granulocyte activation	GeneOntologyBiologicalProcess_GO:0036230_granulocyte activation	0	0	0	10				A1BG,ACTR2,ANXA2,C3,CCT8,CTSD,EEF2,ERP44,FTH1,GSN,HMGB1,HP,HSP90AA1,HSPA8,IDH1,NAPRT,PDAP1,PGAM1,PRDX4,PRDX6,PTX3,TXNDC5,VCL
GO: Biological Process	GO:0007599	hemostasis	GeneOntologyBiologicalProcess_GO:0007599_hemostasis	0	0	0	10				ACTB,ANXA2,ANXA5,ANXA7,APOE,APOH,C3,FGA,FGB,FGG,HSPB1,MYL9,PRKAR1A,SERPINC1,VCL
GO: Biological Process	GO:0019319	hexose biosynthetic process	GeneOntologyBiologicalProcess_GO:0019319_hexose biosynthetic process	0	0	0	5.43518				ACADM,AKR1B1,ENO1,GPD2,MDH1,PGAM1,PGP,RBP4
GO: Biological Process	GO:0034109	homotypic cell-cell adhesion	GeneOntologyBiologicalProcess_GO:0034109_homotypic cell-cell adhesion	0	4.77833	0	10		ACTB,FGB,HBB,HSPB1,RDX		ACTB,FGA,FGB,FGG,HSPB1,LGALS1,MYL9,RDX,VCL
GO: Biological Process	GO:0042744	hydrogen peroxide catabolic process	GeneOntologyBiologicalProcess_GO:0042744_hydrogen peroxide catabolic process	0	5.48512	0	0		GPX3,HBB,HP,PRDX6
GO: Biological Process	GO:0002252	immune effector process	GeneOntologyBiologicalProcess_GO:0002252_immune effector process	0	5.21382	5.1094	10		A1BG,ACTB,ACTR3,ANXA1,ANXA2,APOA1,C4A,HBB,HP,HPX,HSPA8,IQGAP1,PRDX6,SERPINA3,SNX6,TUBB	A1BG,A2M,ACTR2,ACTR3,APOA1,C4A,FTH1,HAVCR2,HP,HPX,HSPA8,IGKC,IGLC2,IGLL5,RBP4,SNX6,TXNDC5,UFD1	A1BG,ACTB,ACTR2,ACTR3,ANXA1,ANXA2,APOA1,C1S,C3,C4A,C4BPA,CCT8,CFB,CRP,CTSD,EEF2,ERP44,FTH1,GSN,HMGB1,HP,HSP90AA1,HSPA8,HSPD1,IDH1,IGLL5,LGALS1,NAPRT,PDAP1,PGAM1,PRDX4,PRDX6,PTX3,RBP4,SNX6,TXNDC5,VCL,WDR1
GO: Biological Process	GO:0035722	interleukin-12-mediated signaling pathway	GeneOntologyBiologicalProcess_GO:0035722_interleukin-12-mediated signaling pathway	0	0	0	5.50977				ANXA2,GSTO1,P4HB,PITPNA,PSME2,TCP1
GO: Biological Process	GO:0008299	isoprenoid biosynthetic process	GeneOntologyBiologicalProcess_GO:0008299_isoprenoid biosynthetic process	0	0	5.2177	0			HMGCS1,IDI1,LSS,MVK
GO: Biological Process	GO:0006720	isoprenoid metabolic process	GeneOntologyBiologicalProcess_GO:0006720_isoprenoid metabolic process	0	0	5.70432	0			APOA1,APOA4,HMGCS1,IDI1,LSS,MVK,RBP4
GO: Biological Process	GO:0045321	leukocyte activation	GeneOntologyBiologicalProcess_GO:0045321_leukocyte activation	0	0	0	10				A1BG,ACTR2,ADRM1,ANXA1,ANXA2,C3,CCT8,CTSD,EEF2,ERP44,FTH1,GSN,HMGB1,HP,HSP90AA1,HSPA8,HSPB1,HSPD1,IDH1,IGBP1,IGLL5,LGALS1,NAPRT,PDAP1,PGAM1,PRDX4,PRDX6,PRKAR1A,PTX3,SNX6,STOML2,TXNDC5,VCL
GO: Biological Process	GO:0002366	leukocyte activation involved in immune response	GeneOntologyBiologicalProcess_GO:0002366_leukocyte activation involved in immune response	0	0	0	10				A1BG,ACTR2,ANXA1,ANXA2,C3,CCT8,CTSD,EEF2,ERP44,FTH1,GSN,HMGB1,HP,HSP90AA1,HSPA8,HSPD1,IDH1,LGALS1,NAPRT,PDAP1,PGAM1,PRDX4,PRDX6,PTX3,SNX6,TXNDC5,VCL
GO: Biological Process	GO:0043299	leukocyte degranulation	GeneOntologyBiologicalProcess_GO:0043299_leukocyte degranulation	0	4.98512	0	10		A1BG,ANXA2,HBB,HP,HSPA8,IQGAP1,PRDX6,SERPINA3,SNX6,TUBB		A1BG,ACTR2,ANXA2,C3,CCT8,CTSD,EEF2,ERP44,FTH1,GSN,HMGB1,HP,HSP90AA1,HSPA8,IDH1,NAPRT,PDAP1,PGAM1,PRDX4,PRDX6,PTX3,SNX6,TXNDC5,VCL
GO: Biological Process	GO:0002443	leukocyte mediated immunity	GeneOntologyBiologicalProcess_GO:0002443_leukocyte mediated immunity	0	0	0	10				A1BG,ACTR2,ANXA2,C1S,C3,C4A,C4BPA,CCT8,CRP,CTSD,EEF2,ERP44,FTH1,GSN,HMGB1,HP,HSP90AA1,HSPA8,HSPD1,IDH1,IGLL5,NAPRT,PDAP1,PGAM1,PRDX4,PRDX6,PTX3,SNX6,TXNDC5,VCL,WDR1
GO: Biological Process	GO:0061025	membrane fusion	GeneOntologyBiologicalProcess_GO:0061025_membrane fusion	0	0	0	10				A1BG,ACTR2,ALB,ANXA1,ANXA2,ANXA5,ANXA7,APOA1,APOH,C3,CCT8,CHMP5,CTSD,EEF2,ERP44,FGA,FGB,FGG,FTH1,GSN,HMGB1,HP,HSP90AA1,HSPA8,IDH1,ITIH4,NAPRT,NSFL1C,PDAP1,PDCD6IP,PGAM1,PRDX4,PRDX6,PTX3,SNX6,TAGLN2,TF,TXNDC5,VCL,WDR1
GO: Biological Process	GO:0032787	monocarboxylic acid metabolic process	GeneOntologyBiologicalProcess_GO:0032787_monocarboxylic acid metabolic process	0	0	0	10				ACADL,ACADM,ACADS,ACADSB,ANXA1,APOA1,C3,CKB,CYB5A,ENO1,ERLIN2,FABP3,FAH,GSTA1,GSTM1,IDH1,LYPLA1,PCCA,PDHA1,PDHB,PDHX,PGAM1
GO: Biological Process	GO:0046364	monosaccharide biosynthetic process	GeneOntologyBiologicalProcess_GO:0046364_monosaccharide biosynthetic process	0	0	0	10				ACADM,AKR1B1,ENO1,GPD2,GSTO1,MDH1,PGAM1,PGP,RBP4
GO: Biological Process	GO:0005996	monosaccharide metabolic process	GeneOntologyBiologicalProcess_GO:0005996_monosaccharide metabolic process	0	0	0	5.55417				ACADM,AKR1B1,CYB5A,ENO1,GPD2,GSTO1,HMGB1,MDH1,PDHA1,PDHB,PGAM1,PGP,RBP4
GO: Biological Process	GO:0002275	myeloid cell activation involved in immune response	GeneOntologyBiologicalProcess_GO:0002275_myeloid cell activation involved in immune response	0	4.87812	0	10		A1BG,ANXA2,HBB,HP,HSPA8,IQGAP1,PRDX6,SERPINA3,SNX6,TUBB		A1BG,ACTR2,ANXA2,C3,CCT8,CTSD,EEF2,ERP44,FTH1,GSN,HMGB1,HP,HSP90AA1,HSPA8,IDH1,NAPRT,PDAP1,PGAM1,PRDX4,PRDX6,PTX3,SNX6,TXNDC5,VCL
GO: Biological Process	GO:0002274	myeloid leukocyte activation	GeneOntologyBiologicalProcess_GO:0002274_myeloid leukocyte activation	0	0	0	10				A1BG,ACTR2,ANXA2,C3,CCT8,CTSD,EEF2,ERP44,FTH1,GSN,HMGB1,HP,HSP90AA1,HSPA8,HSPD1,IDH1,NAPRT,PDAP1,PGAM1,PRDX4,PRDX6,PTX3,SNX6,TXNDC5,VCL
GO: Biological Process	GO:0002444	myeloid leukocyte mediated immunity	GeneOntologyBiologicalProcess_GO:0002444_myeloid leukocyte mediated immunity	0	4.81947	0	10		A1BG,ANXA2,HBB,HP,HSPA8,IQGAP1,PRDX6,SERPINA3,SNX6,TUBB		A1BG,ACTR2,ANXA2,C3,CCT8,CTSD,EEF2,ERP44,FTH1,GSN,HMGB1,HP,HSP90AA1,HSPA8,IDH1,NAPRT,PDAP1,PGAM1,PRDX4,PRDX6,PTX3,SNX6,TXNDC5,VCL,WDR1
GO: Biological Process	GO:0030195	negative regulation of blood coagulation	GeneOntologyBiologicalProcess_GO:0030195_negative regulation of blood coagulation	0	0	0	10				ANXA2,ANXA5,APOE,APOH,FGA,FGB,FGG
GO: Biological Process	GO:0050819	negative regulation of coagulation	GeneOntologyBiologicalProcess_GO:0050819_negative regulation of coagulation	0	0	0	10				ANXA2,ANXA5,APOE,APOH,FGA,FGB,FGG
GO: Biological Process	GO:1900047	negative regulation of hemostasis	GeneOntologyBiologicalProcess_GO:1900047_negative regulation of hemostasis	0	0	0	10				ANXA2,ANXA5,APOE,APOH,FGA,FGB,FGG
GO: Biological Process	GO:0061045	negative regulation of wound healing	GeneOntologyBiologicalProcess_GO:0061045_negative regulation of wound healing	0	0	0	5.07789				ANXA2,ANXA5,APOE,APOH,FGA,FGB,FGG
GO: Biological Process	GO:0042119	neutrophil activation	GeneOntologyBiologicalProcess_GO:0042119_neutrophil activation	0	0	0	10				A1BG,ACTR2,ANXA2,C3,CCT8,CTSD,EEF2,ERP44,FTH1,GSN,HMGB1,HP,HSP90AA1,HSPA8,IDH1,NAPRT,PDAP1,PGAM1,PRDX4,PRDX6,PTX3,TXNDC5,VCL
GO: Biological Process	GO:0002283	neutrophil activation involved in immune response	GeneOntologyBiologicalProcess_GO:0002283_neutrophil activation involved in immune response	0	0	0	10				A1BG,ACTR2,ANXA2,C3,CCT8,CTSD,EEF2,ERP44,FTH1,GSN,HMGB1,HP,HSP90AA1,HSPA8,IDH1,NAPRT,PDAP1,PGAM1,PRDX4,PRDX6,PTX3,TXNDC5,VCL
GO: Biological Process	GO:0043312	neutrophil degranulation	GeneOntologyBiologicalProcess_GO:0043312_neutrophil degranulation	0	0	0	10				A1BG,ACTR2,ANXA2,C3,CCT8,CTSD,EEF2,ERP44,FTH1,GSN,HMGB1,HP,HSP90AA1,HSPA8,IDH1,NAPRT,PDAP1,PGAM1,PRDX4,PRDX6,PTX3,TXNDC5,VCL
GO: Biological Process	GO:0002446	neutrophil mediated immunity	GeneOntologyBiologicalProcess_GO:0002446_neutrophil mediated immunity	0	0	0	10				A1BG,ACTR2,ANXA2,C3,CCT8,CTSD,EEF2,ERP44,FTH1,GSN,HMGB1,HP,HSP90AA1,HSPA8,IDH1,NAPRT,PDAP1,PGAM1,PRDX4,PRDX6,PTX3,TXNDC5,VCL,WDR1
GO: Biological Process	GO:0048284	organelle fusion	GeneOntologyBiologicalProcess_GO:0048284_organelle fusion	0	5.2428	0	10		A1BG,ANXA1,ANXA2,APOA1,ENO2,FGB,HBB,HP,HSPA8,IQGAP1,PRDX6,SERPINA3,SNX6,TUBB		A1BG,ACTR2,ALB,ANXA1,ANXA2,ANXA5,APOA1,APOH,C3,CCT8,CHMP5,CTSD,EEF2,ENO1,ERP44,FGA,FGB,FGG,FTH1,GSN,HMGB1,HP,HSP90AA1,HSPA8,IDH1,ITIH4,NAPRT,PDAP1,PDCD6IP,PGAM1,PRDX4,PRDX6,PTX3,SNX6,STOML2,TAGLN2,TF,TXNDC5,VCL,WDR1
GO: Biological Process	GO:0090174	organelle membrane fusion	GeneOntologyBiologicalProcess_GO:0090174_organelle membrane fusion	0	0	0	10				A1BG,ACTR2,ALB,ANXA1,ANXA2,ANXA5,APOA1,APOH,C3,CCT8,CHMP5,CTSD,EEF2,ERP44,FGA,FGB,FGG,FTH1,GSN,HMGB1,HP,HSP90AA1,HSPA8,IDH1,ITIH4,NAPRT,PDAP1,PDCD6IP,PGAM1,PRDX4,PRDX6,PTX3,SNX6,TAGLN2,TF,TXNDC5,VCL,WDR1
GO: Biological Process	GO:0006082	organic acid metabolic process	GeneOntologyBiologicalProcess_GO:0006082_organic acid metabolic process	5.29151	10	0	10	ACADSB,ANXA1,APOA1,CKB,COMT,FAH,GSS,GSTA1,GSTM1,GSTO1,HIBCH,PSMD9,SCP2,SULT1C2	ACAD8,ACADL,ANXA1,APOA1,CKB,ENO2,FAH,GSS,GSTA1,GSTM1,GSTM2,PDHA1,PSMA3,SULT1A3,SULT1C2,SUOX		ACADL,ACADM,ACADS,ACADSB,ACO1,ANXA1,APOA1,BCKDHA,BCKDHB,BLMH,C3,CKB,CYB5A,ENO1,ERLIN2,FABP3,FAH,GSS,GSTA1,GSTM1,GSTO1,HIBCH,IDH1,LYPLA1,MDH1,OAT,PCCA,PDHA1,PDHB,PDHX,PGAM1,PSMC4,PSME1,PSME2,PSMF1,SUCLA2,SULT1A3,SULT1C2,UROD
GO: Biological Process	GO:1901617	organic hydroxy compound biosynthetic process	GeneOntologyBiologicalProcess_GO:1901617_organic hydroxy compound biosynthetic process	0	0	4.85155	0			APOA1,APOA4,G6PD,HMGCS1,IDI1,LSS,MVK,PNPO
GO: Biological Process	GO:1901565	organonitrogen compound catabolic process	GeneOntologyBiologicalProcess_GO:1901565_organonitrogen compound catabolic process	4.8756	5.8456	0	10	ACADSB,AP2B1,CLPP,COMT,CTSD,DPYSL3,EZR,FAH,HIBCH,HYAL1,PPP2CB,PSMD9,UBE2N,UCHL1,VCP	ACAD8,ACADL,ANXA2,CLPP,CLTA,DPYSL2,DPYSL3,ERLEC1,EZR,FAH,HSP90B1,HSPA8,HYAL1,PSMA3,RDX,SULT1A3,UCHL5		ACADL,ACADSB,ADRM1,ANXA2,APOE,BCKDHA,BCKDHB,BLMH,C4BPA,CLTA,CTSD,DPYSL2,DPYSL3,ERLIN2,EZR,FAH,HIBCH,HSP90AA1,HSPA5,HSPA8,LYPLA1,NSFL1C,OAT,PDCD6IP,PSMC4,PSME1,PSME2,PSMF1,RCN3,RDX,SULT1A3,UBE2N,UCHL3
GO: Biological Process	GO:0043436	oxoacid metabolic process	GeneOntologyBiologicalProcess_GO:0043436_oxoacid metabolic process	5.43579	10	0	10	ACADSB,ANXA1,APOA1,CKB,COMT,FAH,GSS,GSTA1,GSTM1,GSTO1,HIBCH,PSMD9,SCP2,SULT1C2	ACAD8,ACADL,ANXA1,APOA1,CKB,ENO2,FAH,GSS,GSTA1,GSTM1,GSTM2,PDHA1,PSMA3,SULT1A3,SULT1C2,SUOX		ACADL,ACADM,ACADS,ACADSB,ACO1,ANXA1,APOA1,BCKDHB,BLMH,C3,CKB,CYB5A,ENO1,ERLIN2,FABP3,FAH,GSS,GSTA1,GSTM1,GSTO1,HIBCH,IDH1,LYPLA1,MDH1,OAT,PCCA,PDHA1,PDHB,PDHX,PGAM1,PSMC4,PSME1,PSME2,PSMF1,SUCLA2,SULT1A3,SULT1C2,UROD
GO: Biological Process	GO:0006909	phagocytosis	GeneOntologyBiologicalProcess_GO:0006909_phagocytosis	0	0	5.36355	10			ACTR2,ACTR3,APOA1,C4A,HSPA8,IGKC,IGLC2,IGLL5,TGM2,TXNDC5	ACTB,ACTR2,ACTR3,ANXA1,APOA1,C3,C4A,C4BPA,CRP,GSN,HMGB1,HSP90AA1,HSPA8,IGLL5,PTX3,TXNDC5
GO: Biological Process	GO:0071827	plasma lipoprotein particle organization	GeneOntologyBiologicalProcess_GO:0071827_plasma lipoprotein particle organization	0	0	0	5.34349				ALB,ANXA2,APOA1,APOE,CLTA,CNPY2,CRP,P4HB
GO: Biological Process	GO:0031639	plasminogen activation	GeneOntologyBiologicalProcess_GO:0031639_plasminogen activation	0	0	0	5.58374				APOH,ENO1,FGA,FGB,FGG
GO: Biological Process	GO:0070527	platelet aggregation	GeneOntologyBiologicalProcess_GO:0070527_platelet aggregation	0	0	0	5.61104				ACTB,FGA,FGB,FGG,HSPB1,MYL9,VCL
GO: Biological Process	GO:0002576	platelet degranulation	GeneOntologyBiologicalProcess_GO:0002576_platelet degranulation	0	0	4.87984	10			A1BG,A2M,APOA1,FGB,ITIH4,TF	A1BG,ALB,ANXA5,APOA1,APOH,FGA,FGB,FGG,ITIH4,TAGLN2,TF,VCL,WDR1
GO: Biological Process	GO:0051130	positive regulation of cellular component organization	GeneOntologyBiologicalProcess_GO:0051130_positive regulation of cellular component organization	0	0	0	10				ACTR2,ACTR3,ANXA1,ANXA2,APOA1,APOE,ARFIP1,C3,CAPG,CCT3,CCT5,CCT6A,CCT8,CRP,DPYSL3,EIF5A,GSN,HAX1,HSP90AA1,HSPA5,HSPB1,PDCD6IP,PPM1F,PSMC4,RANBP1,RPA2,TCP1,TF,UBE2N,WDR1
GO: Biological Process	GO:2000573	positive regulation of DNA biosynthetic process	GeneOntologyBiologicalProcess_GO:2000573_positive regulation of DNA biosynthetic process	0	0	0	5.33078				CCT3,CCT5,CCT6A,CCT8,HSP90AA1,PCNA,TCP1
GO: Biological Process	GO:1904851	positive regulation of establishment of protein localization to telomere	GeneOntologyBiologicalProcess_GO:1904851_positive regulation of establishment of protein localization to telomere	0	0	0	10				CCT3,CCT5,CCT6A,CCT8,TCP1
GO: Biological Process	GO:0050778	positive regulation of immune response	GeneOntologyBiologicalProcess_GO:0050778_positive regulation of immune response	0	0	0	5.68831				ACTB,ACTR2,ACTR3,ANXA1,C1S,C3,C4A,C4BPA,CFB,CRP,EZR,HMGB1,HSP90AA1,HSPA8,HSPD1,IGLL5,PSMC4,PSME1,PSME2,PSMF1,STOML2,UBE2N
GO: Biological Process	GO:1904871	positive regulation of protein localization to Cajal body	GeneOntologyBiologicalProcess_GO:1904871_positive regulation of protein localization to Cajal body	0	0	0	10				CCT3,CCT5,CCT6A,CCT8,TCP1
GO: Biological Process	GO:1904816	positive regulation of protein localization to chromosome, telomeric region	GeneOntologyBiologicalProcess_GO:1904816_positive regulation of protein localization to chromosome, telomeric region	0	0	0	10				CCT3,CCT5,CCT6A,CCT8,TCP1
GO: Biological Process	GO:1904874	positive regulation of telomerase RNA localization to Cajal body	GeneOntologyBiologicalProcess_GO:1904874_positive regulation of telomerase RNA localization to Cajal body	0	0	0	10				CCT3,CCT5,CCT6A,CCT8,TCP1
GO: Biological Process	GO:0032212	positive regulation of telomere maintenance via telomerase	GeneOntologyBiologicalProcess_GO:0032212_positive regulation of telomere maintenance via telomerase	0	0	0	4.98174				CCT3,CCT5,CCT6A,CCT8,TCP1
GO: Biological Process	GO:0043687	post-translational protein modification	GeneOntologyBiologicalProcess_GO:0043687_post-translational protein modification	0	0	0	10				ALB,APOA1,APOE,C3,C4A,CP,FGA,FGG,LGALS1,P4HB,PSMC4,PSME1,PSME2,PSMF1,SERPINC1,TF,UCHL3
GO: Biological Process	GO:0072376	protein activation cascade	GeneOntologyBiologicalProcess_GO:0072376_protein activation cascade	0	0	0	10				APOH,C1S,C3,C4A,C4BPA,CFB,CRP,FGA,FGB,FGG,IGLL5,SERPINC1
GO: Biological Process	GO:0006457	protein folding	GeneOntologyBiologicalProcess_GO:0006457_protein folding	5.11312	0	0	10	ERP29,ERP44,FUT10,HSPB1,HSPD1,PDIA6,VCP			CCT3,CCT5,CCT6A,CCT8,DNAJB11,ERP29,ERP44,FKBP4,FKBP5,GANAB,HSP90AA1,HSPA5,HSPA8,HSPB1,HSPB6,HSPD1,P4HB,PDIA3,PRDX4,TCP1
GO: Biological Process	GO:1904867	protein localization to Cajal body	GeneOntologyBiologicalProcess_GO:1904867_protein localization to Cajal body	0	0	0	10				CCT3,CCT5,CCT6A,CCT8,TCP1
GO: Biological Process	GO:0070198	protein localization to chromosome, telomeric region	GeneOntologyBiologicalProcess_GO:0070198_protein localization to chromosome, telomeric region	0	0	0	5.18684				CCT3,CCT5,CCT6A,CCT8,TCP1
GO: Biological Process	GO:1903405	protein localization to nuclear body	GeneOntologyBiologicalProcess_GO:1903405_protein localization to nuclear body	0	0	0	10				CCT3,CCT5,CCT6A,CCT8,TCP1
GO: Biological Process	GO:1990173	protein localization to nucleoplasm	GeneOntologyBiologicalProcess_GO:1990173_protein localization to nucleoplasm	0	0	0	10				CCT3,CCT5,CCT6A,CCT8,TCP1
GO: Biological Process	GO:0051258	protein polymerization	GeneOntologyBiologicalProcess_GO:0051258_protein polymerization	0	0	0	5.31273				ACTR2,ACTR3,ARFIP1,CAPG,CRP,FGA,FGB,FGG,FKBP4,GSN,HAX1,HSP90AA1,RDX
GO: Biological Process	GO:0043335	protein unfolding	GeneOntologyBiologicalProcess_GO:0043335_protein unfolding	0	0	0	5.20076				ERP29,HSP90AA1,HSPA8
GO: Biological Process	GO:0071825	protein-lipid complex subunit organization	GeneOntologyBiologicalProcess_GO:0071825_protein-lipid complex subunit organization	0	0	0	5.22566				ALB,ANXA2,APOA1,APOE,CLTA,CNPY2,CRP,P4HB
GO: Biological Process	GO:0006898	receptor-mediated endocytosis	GeneOntologyBiologicalProcess_GO:0006898_receptor-mediated endocytosis	0	0	5.29695	0			APOA1,CLTA,EZR,HNRNPK,HP,HPX,IGKC,IGLC2,SNX1,TF
GO: Biological Process	GO:0045055	regulated exocytosis	GeneOntologyBiologicalProcess_GO:0045055_regulated exocytosis	0	4.86111	0	10		A1BG,ANXA2,APOA1,FGB,HBB,HP,HSPA8,IQGAP1,PRDX6,SERPINA3,SNX6,TUBB		A1BG,ACTR2,ALB,ANXA2,ANXA5,APOA1,APOH,C3,CCT8,CTSD,EEF2,ERP44,FGA,FGB,FGG,FTH1,GSN,HMGB1,HP,HSP90AA1,HSPA8,IDH1,ITIH4,NAPRT,PDAP1,PGAM1,PRDX4,PRDX6,PTX3,SNX6,TAGLN2,TF,TXNDC5,VCL,WDR1
GO: Biological Process	GO:0032956	regulation of actin cytoskeleton organization	GeneOntologyBiologicalProcess_GO:0032956_regulation of actin cytoskeleton organization	0	5.35373	0	0		ACTR3,APOA1,CAPG,EZR,FSCN1,HAX1,IQGAP1,RDX,STMN1
GO: Biological Process	GO:0032970	regulation of actin filament-based process	GeneOntologyBiologicalProcess_GO:0032970_regulation of actin filament-based process	0	4.93569	0	0		ACTR3,APOA1,CAPG,EZR,FSCN1,HAX1,IQGAP1,RDX,STMN1
GO: Biological Process	GO:0044070	regulation of anion transport	GeneOntologyBiologicalProcess_GO:0044070_regulation of anion transport	0	0	0	4.94135				ACTB,ACTR3,ANXA1,ANXA2,ANXA5,APOA1,APOE,ARFIP1,C3,DPYSL2,ERP29,EZR,FABP3,FGA,FGB,FGG,HAX1,HSP90AA1,HSPA8,LYPLA1,PPM1F,RBP4,SNX6,SRI
GO: Biological Process	GO:0030193	regulation of blood coagulation	GeneOntologyBiologicalProcess_GO:0030193_regulation of blood coagulation	0	0	0	10				ANXA2,ANXA5,APOE,APOH,FGA,FGB,FGG,SERPINC1
GO: Biological Process	GO:0022604	regulation of cell morphogenesis	GeneOntologyBiologicalProcess_GO:0022604_regulation of cell morphogenesis	0	0	0	4.92424				ACTR2,ACTR3,ANXA1,ANXA7,APOA1,EZR,FGA,FGB,FGG,MYL12B,P4HB,RDX,WDR1
GO: Biological Process	GO:0031329	regulation of cellular catabolic process	GeneOntologyBiologicalProcess_GO:0031329_regulation of cellular catabolic process	0	0	0	4.94409				ANXA2,APOA1,APOE,APOH,ATP6V0D1,ATP6V1B2,EZR,HAX1,HMGB1,HNRNPC,HP,HSP90AA1,HSPA8,HSPB1,IDH1,PGAM1,PSMC4,PSME1,PSME2,PSMF1,RDX,SNX6
GO: Biological Process	GO:0050818	regulation of coagulation	GeneOntologyBiologicalProcess_GO:0050818_regulation of coagulation	0	0	0	10				ANXA2,ANXA5,APOE,APOH,FGA,FGB,FGG,SERPINC1
GO: Biological Process	GO:0052548	regulation of endopeptidase activity	GeneOntologyBiologicalProcess_GO:0052548_regulation of endopeptidase activity	0	0	0	5.5644				ADRM1,ANXA2,C3,C4A,CTSD,GSN,HMGB1,HSPD1,IGBP1,ITIH4,PPM1F,PRDX3,PSME1,PSME2,PSMF1,SERPINC1
GO: Biological Process	GO:0070201	regulation of establishment of protein localization	GeneOntologyBiologicalProcess_GO:0070201_regulation of establishment of protein localization	0	0	0	10				ACTR3,ANXA1,ANXA5,APOE,ARFIP1,CCT3,CCT5,CCT6A,CCT8,CTSD,ERP29,EZR,FGA,FGB,FGG,HAX1,HSP90AA1,HSPA8,LYPLA1,PPM1F,RBP4,SRI,TCP1
GO: Biological Process	GO:0070202	regulation of establishment of protein localization to chromosome	GeneOntologyBiologicalProcess_GO:0070202_regulation of establishment of protein localization to chromosome	0	0	0	10				CCT3,CCT5,CCT6A,CCT8,TCP1
GO: Biological Process	GO:0070203	regulation of establishment of protein localization to telomere	GeneOntologyBiologicalProcess_GO:0070203_regulation of establishment of protein localization to telomere	0	0	0	10				CCT3,CCT5,CCT6A,CCT8,TCP1
GO: Biological Process	GO:1900046	regulation of hemostasis	GeneOntologyBiologicalProcess_GO:1900046_regulation of hemostasis	0	0	0	10				ANXA2,ANXA5,APOE,APOH,FGA,FGB,FGG,SERPINC1
GO: Biological Process	GO:0052547	regulation of peptidase activity	GeneOntologyBiologicalProcess_GO:0052547_regulation of peptidase activity	0	0	0	5.86823				ADRM1,ANXA2,C3,C4A,CTSD,GSN,HMGB1,HSPD1,IGBP1,ITIH4,PPM1F,PRDX3,PSME1,PSME2,PSMF1,RCN3,SERPINC1
GO: Biological Process	GO:0097006	regulation of plasma lipoprotein particle levels	GeneOntologyBiologicalProcess_GO:0097006_regulation of plasma lipoprotein particle levels	0	0	0	5.28396				ALB,ANXA2,APOA1,APOE,CLTA,CNPY2,CRP,P4HB
GO: Biological Process	GO:0032880	regulation of protein localization	GeneOntologyBiologicalProcess_GO:0032880_regulation of protein localization	4.96795	0	0	10	ACTB,ANXA1,AP2B1,CTSD,ERP29,EZR,FGB,FGG,HAX1,IQGAP1,PSMD9,SRI,VCP			ACTB,ACTR3,ANXA1,ANXA5,APOE,ARFIP1,CCT3,CCT5,CCT6A,CCT8,CTSD,ERP29,EZR,FGA,FGB,FGG,GSN,HAX1,HSP90AA1,HSPA8,LYPLA1,NSFL1C,PPM1F,RBP4,RDX,SRI,TCP1,VCL
GO: Biological Process	GO:1904869	regulation of protein localization to Cajal body	GeneOntologyBiologicalProcess_GO:1904869_regulation of protein localization to Cajal body	0	0	0	10				CCT3,CCT5,CCT6A,CCT8,TCP1
GO: Biological Process	GO:1904814	regulation of protein localization to chromosome, telomeric region	GeneOntologyBiologicalProcess_GO:1904814_regulation of protein localization to chromosome, telomeric region	0	0	0	10				CCT3,CCT5,CCT6A,CCT8,TCP1
GO: Biological Process	GO:0030162	regulation of proteolysis	GeneOntologyBiologicalProcess_GO:0030162_regulation of proteolysis	0	0	0	5.23633				ADRM1,ANXA2,APOE,C3,C4A,CTSD,ENO1,GSN,HMGB1,HSPA8,HSPD1,IGBP1,ITIH4,PPM1F,PRDX3,PSMC4,PSME1,PSME2,PSMF1,RCN3,SERPINC1
GO: Biological Process	GO:1903034	regulation of response to wounding	GeneOntologyBiologicalProcess_GO:1903034_regulation of response to wounding	0	0	0	5.17686				ANXA1,ANXA2,ANXA5,APOE,APOH,FGA,FGB,FGG,HMGB1,SERPINC1
GO: Biological Process	GO:0062012	regulation of small molecule metabolic process	GeneOntologyBiologicalProcess_GO:0062012_regulation of small molecule metabolic process	0	0	0	5.08545				ACADL,ACADM,ANXA1,APOA1,APOE,ENO1,ERLIN2,FABP3,HMGB1,IDI1,PGAM1,PGP,PSMC4,PSME1,PSME2,PSMF1
GO: Biological Process	GO:1904872	regulation of telomerase RNA localization to Cajal body	GeneOntologyBiologicalProcess_GO:1904872_regulation of telomerase RNA localization to Cajal body	0	0	0	10				CCT3,CCT5,CCT6A,CCT8,TCP1
GO: Biological Process	GO:0032210	regulation of telomere maintenance via telomerase	GeneOntologyBiologicalProcess_GO:0032210_regulation of telomere maintenance via telomerase	0	0	0	5.15036				CCT3,CCT5,CCT6A,CCT8,HNRNPC,TCP1
GO: Biological Process	GO:0060627	regulation of vesicle-mediated transport	GeneOntologyBiologicalProcess_GO:0060627_regulation of vesicle-mediated transport	0	0	0	5.06641				ANXA1,ANXA2,APOA1,APOE,ARFIP1,C3,C4A,EZR,FGA,FGB,FGG,HMGB1,HSPA8,LYPLA1,PDCD6IP,PTX3,RDX,TF
GO: Biological Process	GO:0061041	regulation of wound healing	GeneOntologyBiologicalProcess_GO:0061041_regulation of wound healing	0	0	0	10				ANXA1,ANXA2,ANXA5,APOE,APOH,FGA,FGB,FGG,HMGB1,SERPINC1
GO: Biological Process	GO:0051592	response to calcium ion	GeneOntologyBiologicalProcess_GO:0051592_response to calcium ion	0	0	0	5.7215				ANXA5,ANXA7,CLIC4,CRP,FGA,FGB,FGG,HSPA5,PEF1,SLC25A24
GO: Biological Process	GO:0034097	response to cytokine	GeneOntologyBiologicalProcess_GO:0034097_response to cytokine	10	10	0	10	ACTR2,ANXA1,APOA1,CAPG,DPYSL3,FGB,FSCN1,GSS,GSTO1,HAX1,HNRNPF,HSPD1,HYAL1,PSMD9,UBE2N,VIM	ACTR3,ANXA1,ANXA2,APOA1,CAPG,DPYSL3,FGB,FNTA,FSCN1,GSS,GSTA2,HAX1,HNRNPH1,HPX,HSP90B1,HSPA8,HYAL1,PSMA3,VIM		ACTR2,ACTR3,ANXA1,ANXA2,APOA1,ATP5F1B,CAPG,DPYSL3,ENO1,FGB,GSN,GSS,GSTO1,HAX1,HMGB1,HSP90AA1,HSPA5,HSPA8,HSPD1,IGBP1,ITIH4,P4HB,PDIA3,PITPNA,PSMC4,PSME1,PSME2,PSMF1,STIP1,TCP1,UBE2N
GO: Biological Process	GO:0034976	response to endoplasmic reticulum stress	GeneOntologyBiologicalProcess_GO:0034976_response to endoplasmic reticulum stress	0	0	0	5.44666				ATP6V0D1,DNAJB11,EEF2,EIF2S1,ERLIN2,ERP29,ERP44,HSPA5,P4HB,PDIA3,RCN3,SULT1A3,TXNDC12
GO: Biological Process	GO:0010035	response to inorganic substance	GeneOntologyBiologicalProcess_GO:0010035_response to inorganic substance	0	0	0	10				ACO1,AKR1B1,ANXA1,ANXA5,ANXA7,CLIC4,CP,CRP,CYB5A,EEF2,EIF2S1,FGA,FGB,FGG,GSN,GSS,HP,HSPA5,PCNA,PEF1,PRDX3,SLC25A24,TF
GO: Biological Process	GO:0070671	response to interleukin-12	GeneOntologyBiologicalProcess_GO:0070671_response to interleukin-12	0	0	0	5.29762				ANXA2,GSTO1,P4HB,PITPNA,PSME2,TCP1
GO: Biological Process	GO:0098760	response to interleukin-7	GeneOntologyBiologicalProcess_GO:0098760_response to interleukin-7	0	0	0	10				ATP5F1B,ENO1,HMGB1,HSPD1,P4HB,PDIA3,STIP1
GO: Biological Process	GO:0010038	response to metal ion	GeneOntologyBiologicalProcess_GO:0010038_response to metal ion	0	0	0	10				ACO1,ANXA5,ANXA7,CLIC4,CP,CRP,CYB5A,EIF2S1,FGA,FGB,FGG,GSN,GSS,HSPA5,PCNA,PEF1,SLC25A24,TF
GO: Biological Process	GO:1901698	response to nitrogen compound	GeneOntologyBiologicalProcess_GO:1901698_response to nitrogen compound	0	5.1822	0	0		ACTB,AKR1B1,ANXA1,ERLEC1,EZR,GSS,GSTM1,GSTM2,HMGCS1,HSP90B1,IQGAP1,RANGAP1,SNX6,SULT1A3,VIM
GO: Biological Process	GO:0010243	response to organonitrogen compound	GeneOntologyBiologicalProcess_GO:0010243_response to organonitrogen compound	0	4.87633	0	0		ACTB,AKR1B1,ANXA1,ERLEC1,EZR,GSS,GSTM2,HMGCS1,HSP90B1,IQGAP1,RANGAP1,SNX6,SULT1A3,VIM
GO: Biological Process	GO:0006979	response to oxidative stress	GeneOntologyBiologicalProcess_GO:0006979_response to oxidative stress	0	0	5.20999	10			APOA4,G6PD,GPX3,GSS,HP,HSPB1,HYAL1,PCNA,SLC25A24,TRAP1,TXNDC2	AKR1B1,ALDH2,ANXA1,APOE,EEF2,EIF2S1,GSS,HP,HSPB1,IDH1,NAPRT,NDUFS2,P4HB,PCNA,PRDX3,PRDX4,PRDX6,SLC25A24
GO: Biological Process	GO:0009636	response to toxic substance	GeneOntologyBiologicalProcess_GO:0009636_response to toxic substance	0	4.7356	0	0		GPX3,GSTA1,GSTM1,GSTM2,HBB,HP,PRDX6
GO: Biological Process	GO:0006986	response to unfolded protein	GeneOntologyBiologicalProcess_GO:0006986_response to unfolded protein	0	0	0	5.1172				ATP6V0D1,DNAJB11,EIF2S1,ERP44,HSP90AA1,HSPA5,HSPA8,HSPB1,HSPD1,SULT1A3
GO: Biological Process	GO:0009611	response to wounding	GeneOntologyBiologicalProcess_GO:0009611_response to wounding	0	0	0	5.68221				ACTB,ANXA1,ANXA2,ANXA5,APOA1,APOE,APOH,C3,CRP,DPYSL3,FGA,FGB,FGG,GSN,HMGB1,HSPB1,LGALS1,MYL9,PRKAR1A,SERPINC1,VCL
GO: Biological Process	GO:0009410	response to xenobiotic stimulus	GeneOntologyBiologicalProcess_GO:0009410_response to xenobiotic stimulus	0	5.34236	0	0		GSS,GSTA1,GSTA2,GSTM1,GSTM2,SULT1A3
GO: Biological Process	GO:0090670	RNA localization to Cajal body	GeneOntologyBiologicalProcess_GO:0090670_RNA localization to Cajal body	0	0	0	10				CCT3,CCT5,CCT6A,CCT8,TCP1
GO: Biological Process	GO:0090685	RNA localization to nucleus	GeneOntologyBiologicalProcess_GO:0090685_RNA localization to nucleus	0	0	0	10				CCT3,CCT5,CCT6A,CCT8,TCP1
GO: Biological Process	GO:1902653	secondary alcohol biosynthetic process	GeneOntologyBiologicalProcess_GO:1902653_secondary alcohol biosynthetic process	0	0	10	0			APOA1,APOA4,G6PD,HMGCS1,IDI1,LSS,MVK
GO: Biological Process	GO:1902652	secondary alcohol metabolic process	GeneOntologyBiologicalProcess_GO:1902652_secondary alcohol metabolic process	0	0	5.08733	0			APOA1,APOA4,G6PD,HMGCS1,IDI1,LSS,MVK
GO: Biological Process	GO:0044283	small molecule biosynthetic process	GeneOntologyBiologicalProcess_GO:0044283_small molecule biosynthetic process	0	0	0	5.14289				ACADL,ACADM,AKR1B1,ANXA1,APOA1,APOE,ENO1,ERLIN2,GPD2,GSTM1,GSTO1,IDI1,ISYNA1,MDH1,OAT,PGAM1,PGP,PNPO,RBP4,SUCLA2
GO: Biological Process	GO:0044282	small molecule catabolic process	GeneOntologyBiologicalProcess_GO:0044282_small molecule catabolic process	0	0	0	10				ACADL,ACADM,ACADS,ACADSB,ALDH2,APOE,BCKDHA,BCKDHB,BLMH,ENO1,FAH,GPD2,HIBCH,OAT,PCCA,PGAM1,SULT1A3
GO: Biological Process	GO:0006694	steroid biosynthetic process	GeneOntologyBiologicalProcess_GO:0006694_steroid biosynthetic process	0	0	5.65426	0			APOA1,APOA4,G6PD,HMGCS1,HSD3B1,IDI1,LSS,MVK
GO: Biological Process	GO:0008202	steroid metabolic process	GeneOntologyBiologicalProcess_GO:0008202_steroid metabolic process	0	0	4.7575	0			APOA1,APOA4,G6PD,HMGCS1,HSD3B1,IDI1,LSS,MVK,SULT1A3
GO: Biological Process	GO:0016126	sterol biosynthetic process	GeneOntologyBiologicalProcess_GO:0016126_sterol biosynthetic process	0	0	10	0			APOA1,APOA4,G6PD,HMGCS1,IDI1,LSS,MVK
GO: Biological Process	GO:0016125	sterol metabolic process	GeneOntologyBiologicalProcess_GO:0016125_sterol metabolic process	0	0	5.04069	0			APOA1,APOA4,G6PD,HMGCS1,IDI1,LSS,MVK
GO: Biological Process	GO:0006790	sulfur compound metabolic process	GeneOntologyBiologicalProcess_GO:0006790_sulfur compound metabolic process	10	10	10	10	ACADSB,CLIC5,COMT,GSS,GSTA1,GSTM1,GSTO1,HMGCS1,HYAL1,SCP2,SULT1C2	GPX3,GSS,GSTA1,GSTA2,GSTM1,GSTM2,HMGCS1,HYAL1,MVK,PDHA1,SULT1A3,SULT1C2,SUOX	EEF1G,G6PD,GPX3,GSS,GSTA1,GSTM1,HEXA,HMGCS1,HYAL1,MVK,OGDH,SULT1A3	ACADSB,BLMH,CLIC5,CNDP2,EEF1G,ETHE1,GLRX3,GSS,GSTA1,GSTM1,GSTO1,IDH1,PCCA,PDHA1,PDHB,PDHX,SUCLA2,SULT1A3,SULT1C2
GO: Biological Process	GO:0097435	supramolecular fiber organization	GeneOntologyBiologicalProcess_GO:0097435_supramolecular fiber organization	0	5.9297	0	5.26985		ACTR3,ANXA2,APOA1,CAPG,DPYSL3,EZR,FSCN1,HAX1,HSP90B1,HSPA8,RDX,STMN1,VIM		ACTR2,ACTR3,ANXA2,APOA1,APOE,ARFIP1,CALD1,CAPG,DES,DPYSL3,EZR,FKBP4,GSN,HAX1,HSPA8,MYL2,PPM1F,PRKAR1A,RDX,TF,WDR1
GO: Biological Process	GO:0090672	telomerase RNA localization	GeneOntologyBiologicalProcess_GO:0090672_telomerase RNA localization	0	0	0	10				CCT3,CCT5,CCT6A,CCT8,TCP1
GO: Biological Process	GO:0090671	telomerase RNA localization to Cajal body	GeneOntologyBiologicalProcess_GO:0090671_telomerase RNA localization to Cajal body	0	0	0	10				CCT3,CCT5,CCT6A,CCT8,TCP1
GO: Biological Process	GO:0007004	telomere maintenance via telomerase	GeneOntologyBiologicalProcess_GO:0007004_telomere maintenance via telomerase	0	0	0	5.52785				CCT3,CCT5,CCT6A,CCT8,HNRNPC,HSP90AA1,TCP1
GO: Biological Process	GO:0010833	telomere maintenance via telomere lengthening	GeneOntologyBiologicalProcess_GO:0010833_telomere maintenance via telomere lengthening	0	0	0	5.04372				CCT3,CCT5,CCT6A,CCT8,HNRNPC,HSP90AA1,TCP1
GO: Biological Process	GO:1905324	telomere-telomerase complex assembly	GeneOntologyBiologicalProcess_GO:1905324_telomere-telomerase complex assembly	0	0	0	5.52785				CCT3,CCT5,CCT6A,CCT8,HNRNPC,HSP90AA1,TCP1
GO: Biological Process	GO:1901998	toxin transport	GeneOntologyBiologicalProcess_GO:1901998_toxin transport	0	0	0	5.40127				CCT3,CCT5,CCT6A,CCT8,HSPA5,TCP1
GO: Biological Process	GO:0006099	tricarboxylic acid cycle	GeneOntologyBiologicalProcess_GO:0006099_tricarboxylic acid cycle	0	0	0	10				ACO1,IDH1,MDH1,PDHA1,PDHB,SUCLA2
GO: Biological Process	GO:0006906	vesicle fusion	GeneOntologyBiologicalProcess_GO:0006906_vesicle fusion	0	4.71922	0	10		A1BG,ANXA1,ANXA2,APOA1,FGB,HBB,HP,HSPA8,IQGAP1,PRDX6,SERPINA3,SNX6,TUBB		A1BG,ACTR2,ALB,ANXA1,ANXA2,ANXA5,APOA1,APOH,C3,CCT8,CTSD,EEF2,ERP44,FGA,FGB,FGG,FTH1,GSN,HMGB1,HP,HSP90AA1,HSPA8,IDH1,ITIH4,NAPRT,PDAP1,PDCD6IP,PGAM1,PRDX4,PRDX6,PTX3,SNX6,TAGLN2,TF,TXNDC5,VCL,WDR1
GO: Biological Process	GO:0099500	vesicle fusion to plasma membrane	GeneOntologyBiologicalProcess_GO:0099500_vesicle fusion to plasma membrane	0	4.97351	0	10		A1BG,ANXA1,ANXA2,APOA1,FGB,HBB,HP,HSPA8,IQGAP1,PRDX6,SERPINA3,SNX6,TUBB		A1BG,ACTR2,ALB,ANXA1,ANXA2,ANXA5,APOA1,APOH,C3,CCT8,CTSD,EEF2,ERP44,FGA,FGB,FGG,FTH1,GSN,HMGB1,HP,HSP90AA1,HSPA8,IDH1,ITIH4,NAPRT,PDAP1,PDCD6IP,PGAM1,PRDX4,PRDX6,PTX3,SNX6,TAGLN2,TF,TXNDC5,VCL,WDR1
GO: Biological Process	GO:0042060	wound healing	GeneOntologyBiologicalProcess_GO:0042060_wound healing	0	0	0	5.36901				ACTB,ANXA1,ANXA2,ANXA5,APOE,APOH,C3,CRP,FGA,FGB,FGG,GSN,HMGB1,HSPB1,MYL9,PRKAR1A,SERPINC1,VCL
Pathway	M40057	16p11.2 proximal deletion syndrome	Pathway_M40057_16p11.2 proximal deletion syndrome	0	0	0	5.59815				CCT3,CCT5,CCT6A,CCT8,EZR,IGBP1,PCNA,TCP1
Pathway	SMP00136	2-Hydroxyglutric Aciduria (D And L Form)	Pathway_SMP00136_2-Hydroxyglutric Aciduria (D And L Form)	0	0	0	4.67832				ACADS,ALDH2,PDHA1,PDHB
Pathway	142413	2-oxobutanoate degradation	Pathway_142413_2-oxobutanoate degradation	0	0	0	4.53371				BCKDHA,BCKDHB,PCCA
Pathway	SMP00095	Alendronate pathway	Pathway_SMP00095_Alendronate pathway	0	4.69645	4.50375	0		FDPS,HMGCS1,MVK	HMGCS1,LSS,MVK
Pathway	M39570	Amino Acid metabolism	Pathway_M39570_Amino Acid metabolism	0	0	0	10				ACADM,FAH,GSS,HIBCH,IDH1,MDH1,OAT,PDHA1,PDHX
Pathway	82957	Arginine and proline metabolism	Pathway_82957_Arginine and proline metabolism	0	0	0	4.65308				ALDH2,ALDH9A1,CKB,CNDP2,LAP3,OAT
Pathway	SMP00131	Atorvastatin Pathway	Pathway_SMP00131_Atorvastatin Pathway	0	4.69645	4.50375	0		FDPS,HMGCS1,MVK	HMGCS1,LSS,MVK
Pathway	1270303	Axon guidance	Pathway_1270303_Axon guidance	0	4.38787	0	10		ACTB,ACTR3,CLTA,DPYSL2,DPYSL3,EZR,FGB,HSPA8,IQGAP1,PSMA3,RDX		ACTB,ACTR2,ACTR3,CLTA,DPYSL2,DPYSL3,EZR,FGA,FGB,FGG,HSP90AA1,HSPA8,MYL12B,MYL6,MYL9,PITPNA,PSMC4,PSME1,PSME2,PSMF1,RDX,VCL
Pathway	82966	beta-Alanine metabolism	Pathway_82966_beta-Alanine metabolism	0	0	0	4.59495				ACADM,ALDH2,ALDH9A1,CNDP2,HIBCH
Pathway	1269897	Binding and Uptake of Ligands by Scavenger Receptors	Pathway_1269897_Binding and Uptake of Ligands by Scavenger Receptors	0	5.533	0	4.70447		APOA1,HBB,HP,HPX,HSP90B1		ALB,APOA1,APOE,FTH1,HP,HSP90AA1
Pathway	1270161	Branched-chain amino acid catabolism	Pathway_1270161_Branched-chain amino acid catabolism	0	0	0	5.16847				ACADSB,ALDH9A1,BCKDHA,BCKDHB,HIBCH
Pathway	413387	C5 isoprenoid biosynthesis, mevalonate pathway	Pathway_413387_C5 isoprenoid biosynthesis, mevalonate pathway	0	0	4.76365	0			HMGCS1,IDI1,MVK
Pathway	814926	Carbon metabolism	Pathway_814926_Carbon metabolism	0	0	0	10				ACADM,ACADS,ACO1,ENO1,HIBCH,IDH1,MDH1,PCCA,PDHA1,PDHB,PGAM1,PGP,SUCLA2
Pathway	SMP00111	Cerivastatin Pathway	Pathway_SMP00111_Cerivastatin Pathway	0	4.69645	4.50375	0		FDPS,HMGCS1,MVK	HMGCS1,LSS,MVK
Pathway	673221	Chemical carcinogenesis	Pathway_673221_Chemical carcinogenesis	0	4.42821	0	0		GSTA1,GSTA2,GSTM1,GSTM2,SULT1A3
Pathway	P00014	Cholesterol biosynthesis	Pathway_P00014_Cholesterol biosynthesis	0	4.81995	4.62702	0		FDPS,HMGCS1,MVK	HMGCS1,LSS,MVK
Pathway	1270037	Cholesterol biosynthesis	Pathway_1270037_Cholesterol biosynthesis	0	0	5.12913	0			HMGCS1,IDI1,LSS,MVK
Pathway	M39608	Cholesterol Biosynthesis Pathway	Pathway_M39608_Cholesterol Biosynthesis Pathway	0	4.38516	10	0		FDPS,HMGCS1,MVK	HMGCS1,IDI1,LSS,MVK
Pathway	PW:0000454	cholesterol biosynthetic	Pathway_PW:0000454_cholesterol biosynthetic	0	0	5.65922	0			HMGCS1,IDI1,LSS,MVK
Pathway	82927	Citrate cycle (TCA cycle)	Pathway_82927_Citrate cycle (TCA cycle)	0	0	0	5.99806				ACO1,IDH1,MDH1,PDHA1,PDHB,SUCLA2
Pathway	M3985	Citrate cycle (TCA cycle)	Pathway_M3985_Citrate cycle (TCA cycle)	0	0	0	5.90877				ACO1,IDH1,MDH1,PDHA1,PDHB,SUCLA2
Pathway	M16894	Complement and coagulation cascades	Pathway_M16894_Complement and coagulation cascades	0	0	0	10				C1S,C3,C4A,C4BPA,CFB,FGA,FGB,FGG,SERPINC1
Pathway	83073	Complement and coagulation cascades	Pathway_83073_Complement and coagulation cascades	0	0	0	10				C1S,C3,C4A,C4BPA,CFB,FGA,FGB,FGG,SERPINC1
Pathway	1268695	Cooperation of Prefoldin and TriC/CCT in actin and tubulin folding	Pathway_1268695_Cooperation of Prefoldin and TriC/CCT in actin and tubulin folding	0	0	0	5.65952				ACTB,CCT3,CCT5,CCT6A,CCT8,TCP1
Pathway	1270330	EPH-Ephrin signaling	Pathway_1270330_EPH-Ephrin signaling	0	0	0	4.86907				ACTB,ACTR2,ACTR3,CLTA,HSP90AA1,MYL12B,MYL6,MYL9
Pathway	M39424	Estrogen metabolism	Pathway_M39424_Estrogen metabolism	3.92381	0	0	0	COMT,GSTA1,GSTM1
Pathway	M4470	Extrinsic Prothrombin Activation Pathway	Pathway_M4470_Extrinsic Prothrombin Activation Pathway	0	0	0	4.95133				FGA,FGB,FGG,SERPINC1
Pathway	82935	Fatty acid degradation	Pathway_82935_Fatty acid degradation	0	0	0	4.98074				ACADL,ACADM,ACADS,ACADSB,ALDH2,ALDH9A1
Pathway	PW:0000058	fatty acid metabolic	Pathway_PW:0000058_fatty acid metabolic	0	0	0	5.26589				ACADL,ACADM,ACADS,ALDH2,ALDH9A1
Pathway	M699	Fatty acid metabolism	Pathway_M699_Fatty acid metabolism	0	0	0	5.10142				ACADL,ACADM,ACADS,ACADSB,ALDH2,ALDH9A1
Pathway	SMP00051	Fatty acid Metabolism	Pathway_SMP00051_Fatty acid Metabolism	0	0	0	4.95133				ACADL,ACADM,ACADS,ACADSB
Pathway	1474302	Fluid shear stress and atherosclerosis	Pathway_1474302_Fluid shear stress and atherosclerosis	0	4.31838	0	0		ACTB,GSTA1,GSTA2,GSTM1,GSTM2,HSP90B1
Pathway	SMP00119	Fluvastatin Pathway	Pathway_SMP00119_Fluvastatin Pathway	0	4.69645	4.50375	0		FDPS,HMGCS1,MVK	HMGCS1,LSS,MVK
Pathway	M39617	Folate Metabolism	Pathway_M39617_Folate Metabolism	0	4.67361	0	0		APOA1,FGB,GPX3,HBB,SERPINA3
Pathway	1268698	Folding of actin by CCT/TriC	Pathway_1268698_Folding of actin by CCT/TriC	0	0	0	10				ACTB,CCT3,CCT5,CCT6A,CCT8,TCP1
Pathway	1268697	Formation of tubulin folding intermediates by CCT/TriC	Pathway_1268697_Formation of tubulin folding intermediates by CCT/TriC	0	0	0	4.98689				CCT3,CCT5,CCT6A,CCT8,TCP1
Pathway	1270213	Glutathione conjugation	Pathway_1270213_Glutathione conjugation	4.67893	5.98122	0	0	GSS,GSTA1,GSTM1,GSTO1	GSS,GSTA1,GSTA2,GSTM1,GSTM2
Pathway	PW:0000373	glutathione conjugation	Pathway_PW:0000373_glutathione conjugation	0	10	0	0		GSTA1,GSTA2,GSTM1,GSTM2
Pathway	M1840	Glutathione metabolism	Pathway_M1840_Glutathione metabolism	0	10	10	5.80851		GPX3,GSS,GSTA1,GSTA2,GSTM1,GSTM2	G6PD,GPX3,GSS,GSTA1,GSTM1,LAP3	GSS,GSTA1,GSTM1,GSTO1,IDH1,LAP3,TXNDC12
Pathway	82973	Glutathione metabolism	Pathway_82973_Glutathione metabolism	0	10	10	5.57654		GPX3,GSS,GSTA1,GSTA2,GSTM1,GSTM2	G6PD,GPX3,GSS,GSTA1,GSTM1,LAP3	GSS,GSTA1,GSTM1,GSTO1,IDH1,LAP3,TXNDC12
Pathway	M39388	Glutathione metabolism	Pathway_M39388_Glutathione metabolism	0	10	10	0		GPX3,GSS,GSTA1,GSTM1,GSTM2	G6PD,GPX3,GSS,GSTA1,GSTM1
Pathway	1270180	Glyoxylate metabolism and glycine degradation	Pathway_1270180_Glyoxylate metabolism and glycine degradation	0	0	0	5.0756				BCKDHA,BCKDHB,PDHA1,PDHB,PDHX
Pathway	M39581	Human Complement System	Pathway_M39581_Human Complement System	0	0	0	10				ALB,APOA1,C1S,C3,C4A,C4BPA,CFB,CRP,FGA,FGB,FGG,PTX3
Pathway	SMP00079	Ibandronate Pathway	Pathway_SMP00079_Ibandronate Pathway	0	4.69645	4.50375	0		FDPS,HMGCS1,MVK	HMGCS1,LSS,MVK
Pathway	1269242	Initial triggering of complement	Pathway_1269242_Initial triggering of complement	0	0	0	4.59495				C1S,C3,C4A,CFB,CRP
Pathway	1269203	Innate Immune System	Pathway_1269203_Innate Immune System	0	0	0	10				A1BG,ACTB,ACTR2,ACTR3,ANXA2,ATP6V0D1,ATP6V1B2,C1S,C3,C4A,C4BPA,CCT8,CFB,CRP,CTSD,EEF2,ERP44,FGA,FGB,FGG,FTH1,GSN,HMGB1,HP,HSP90AA1,HSPA8,IDH1,NAPRT,PDAP1,PGAM1,PRDX4,PRDX6,PRKAR1A,PSMC4,PSME1,PSME2,PSMF1,PTX3,TXNDC5,UBE2N,VCL
Pathway	SMP00196	Leigh Syndrome	Pathway_SMP00196_Leigh Syndrome	0	0	0	5.83976				AKR1B1,ALDH2,MDH1,PDHA1,PDHB
Pathway	SMP00099	Lovastatin Pathway	Pathway_SMP00099_Lovastatin Pathway	0	4.69645	4.50375	0		FDPS,HMGCS1,MVK	HMGCS1,LSS,MVK
Pathway	MAP00100_Sterol_biosynthesis	MAP00100 Sterol biosynthesis	Pathway_MAP00100_Sterol_biosynthesis_MAP00100 Sterol biosynthesis	0	0	4.76365	0			IDI1,LSS,MVK
Pathway	MAP00280_Valine_leucine_and_isoleucine_degradation	MAP00280 Valine leucine and isoleucine degradation	Pathway_MAP00280_Valine_leucine_and_isoleucine_degradation_MAP00280 Valine leucine and isoleucine degradation	0	0	0	10				ACADM,ACADS,ALDH2,BCKDHA,BCKDHB,PCCA
Pathway	MAP00480_Glutathione_metabolism	MAP00480 Glutathione metabolism	Pathway_MAP00480_Glutathione_metabolism_MAP00480 Glutathione metabolism	0	10	5.28777	0		GPX3,GSS,GSTA2,GSTM1,GSTM2	G6PD,GPX3,GSS,GSTM1
Pathway	MAP00620_Pyruvate_metabolism	MAP00620 Pyruvate metabolism	Pathway_MAP00620_Pyruvate_metabolism_MAP00620 Pyruvate metabolism	0	0	0	4.59495				AKR1B1,ALDH2,MDH1,PDHA1,PDHB
Pathway	132956	Metabolic pathways	Pathway_132956_Metabolic pathways	0	0	0	10				ACADL,ACADM,ACADS,ACADSB,ACO1,AKR1B1,ALDH2,ALDH9A1,ATP5F1B,ATP6V0D1,ATP6V1B2,BCKDHA,BCKDHB,CKB,CNDP2,COX5B,ENO1,FAH,GANAB,GSS,HIBCH,HSD3B1,IDH1,IDI1,ISYNA1,LAP3,MDH1,NAPRT,NDUFA10,NDUFS1,NDUFS2,OAT,PCCA,PDHA1,PDHB,PDHX,PGAM1,PGP,PNPO,PRDX6,SUCLA2,UROD
Pathway	1270158	Metabolism of amino acids and derivatives	Pathway_1270158_Metabolism of amino acids and derivatives	0	0	0	5.94806				ACADSB,ALDH9A1,BCKDHA,BCKDHB,CKB,CNDP2,ETHE1,FAH,HIBCH,OAT,PDHA1,PDHB,PDHX,PSMC4,PSME1,PSME2,PSMF1
Pathway	M39588	Metapathway biotransformation Phase I and II	Pathway_M39588_Metapathway biotransformation Phase I and II	0	5.69221	0	0		AKR1B1,GPX3,GSS,GSTA1,GSTA2,GSTM1,GSTM2,SULT1C2
Pathway	M39702	Mevalonate pathway	Pathway_M39702_Mevalonate pathway	0	5.48763	0	0		FDPS,HMGCS1,MVK
Pathway	142207	mevalonate pathway	Pathway_142207_mevalonate pathway	0	0	4.76365	0			HMGCS1,IDI1,MVK
Pathway	1457780	Neutrophil degranulation	Pathway_1457780_Neutrophil degranulation	0	0	0	10				A1BG,ACTR2,ANXA2,C3,CCT8,CTSD,EEF2,ERP44,FTH1,GSN,HMGB1,HP,HSP90AA1,HSPA8,IDH1,NAPRT,PDAP1,PGAM1,PRDX4,PRDX6,PTX3,TXNDC5,VCL
Pathway	M39454	NRF2 pathway	Pathway_M39454_NRF2 pathway	3.58433	4.26759	5.28964	3.45855	GSS,GSTA1,GSTM1,GSTO1	GPX3,GSTA1,GSTA2,GSTM1,GSTM2,PRDX6	G6PD,GPX3,GSS,GSTM1	GSS,GSTA1,GSTM1,GSTO1,TXNDC12
Pathway	SMP00117	Pamidronate Pathway	Pathway_SMP00117_Pamidronate Pathway	0	4.69645	4.50375	0		FDPS,HMGCS1,MVK	HMGCS1,LSS,MVK
Pathway	1270207	Phase II conjugation	Pathway_1270207_Phase II conjugation	5.22571	10	0	0	COMT,GSS,GSTA1,GSTM1,GSTO1,SULT1C2	GSS,GSTA1,GSTA2,GSTM1,GSTM2,SULT1A3,SULT1C2
Pathway	1269350	Platelet activation, signaling and aggregation	Pathway_1269350_Platelet activation, signaling and aggregation	0	0	0	5.32406				A1BG,ALB,ANXA5,APOA1,APOH,FGA,FGB,FGG,HSPA5,ITIH4,TAGLN2,TF,VCL,WDR1
Pathway	1269367	Platelet degranulation	Pathway_1269367_Platelet degranulation	0	0	0	10				A1BG,ALB,ANXA5,APOA1,APOH,FGA,FGB,FGG,HSPA5,ITIH4,TAGLN2,TF,VCL,WDR1
Pathway	SMP00089	Pravastatin Pathway	Pathway_SMP00089_Pravastatin Pathway	0	4.69645	4.50375	0		FDPS,HMGCS1,MVK	HMGCS1,LSS,MVK
Pathway	1268696	Prefoldin mediated transfer of substrate to CCT/TriC	Pathway_1268696_Prefoldin mediated transfer of substrate to CCT/TriC	0	0	0	10				ACTB,CCT3,CCT5,CCT6A,CCT8,TCP1
Pathway	83004	Propanoate metabolism	Pathway_83004_Propanoate metabolism	0	0	0	5.82273				ACADM,BCKDHA,BCKDHB,HIBCH,PCCA,SUCLA2
Pathway	M4086	Propanoate metabolism	Pathway_M4086_Propanoate metabolism	0	0	0	5.73971				ACADM,ALDH2,ALDH9A1,HIBCH,PCCA,SUCLA2
Pathway	167325	Protein processing in endoplasmic reticulum	Pathway_167325_Protein processing in endoplasmic reticulum	0	0	0	5.46863				DNAJB11,EIF2S1,ERP29,GANAB,HSP90AA1,HSPA5,HSPA8,NSFL1C,P4HB,PDIA3,TXNDC5
Pathway	PW:0000043	pyruvate metabolic	Pathway_PW:0000043_pyruvate metabolic	0	0	0	10				AKR1B1,ALDH2,ALDH9A1,MDH1,PDHA1,PDHB,PDHX
Pathway	SMP00060	Pyruvate Metabolism	Pathway_SMP00060_Pyruvate Metabolism	0	0	0	5.83976				AKR1B1,ALDH2,MDH1,PDHA1,PDHB
Pathway	M7934	Pyruvate metabolism	Pathway_M7934_Pyruvate metabolism	0	0	0	5.22883				AKR1B1,ALDH2,ALDH9A1,MDH1,PDHA1,PDHB
Pathway	1270324	Recycling pathway of L1	Pathway_1270324_Recycling pathway of L1	0	5.04403	0	0		CLTA,DPYSL2,EZR,RDX
Pathway	1427857	Regulation of TLR by endogenous ligand	Pathway_1427857_Regulation of TLR by endogenous ligand	0	0	0	4.55729				FGA,FGB,FGG,HMGB1
Pathway	1269365	Response to elevated platelet cytosolic Ca2+	Pathway_1269365_Response to elevated platelet cytosolic Ca2+	0	0	0	10				A1BG,ALB,ANXA5,APOA1,APOH,FGA,FGB,FGG,HSPA5,ITIH4,TAGLN2,TF,VCL,WDR1
Pathway	SMP00112	Risedronate Pathway	Pathway_SMP00112_Risedronate Pathway	0	4.69645	4.50375	0		FDPS,HMGCS1,MVK	HMGCS1,LSS,MVK
Pathway	SMP00092	Rosuvastatin Pathway	Pathway_SMP00092_Rosuvastatin Pathway	0	4.69645	4.50375	0		FDPS,HMGCS1,MVK	HMGCS1,LSS,MVK
Pathway	1269898	Scavenging of heme from plasma	Pathway_1269898_Scavenging of heme from plasma	0	5.81628	0	0		APOA1,HBB,HP,HPX
Pathway	M39385	Selenium Micronutrient Network	Pathway_M39385_Selenium Micronutrient Network	0	5.42498	0	10		APOA1,FGB,GPX3,HBB,PNPO,SERPINA3		ALB,APOA1,CRP,FGA,FGB,FGG,PNPO,PRDX3,PRDX4
Pathway	1269870	Smooth Muscle Contraction	Pathway_1269870_Smooth Muscle Contraction	0	0	0	10				ANXA1,ANXA2,CALD1,MYL12B,MYL6,MYL9,VCL
Pathway	SMP00023	Steroid Biosynthesis	Pathway_SMP00023_Steroid Biosynthesis	0	0	5.37316	0			HMGCS1,IDI1,LSS,MVK
Pathway	PW:0000248	steroid biosynthetic	Pathway_PW:0000248_steroid biosynthetic	0	0	4.91687	0			IDI1,LSS,MVK
Pathway	142269	superpathway of cholesterol biosynthesis	Pathway_142269_superpathway of cholesterol biosynthesis	0	0	5.05517	0			HMGCS1,IDI1,LSS,MVK
Pathway	545288	superpathway of geranylgeranyldiphosphate biosynthesis I (via mevalonate)	Pathway_545288_superpathway of geranylgeranyldiphosphate biosynthesis I (via mevalonate)	0	4.69645	4.50375	0		FDPS,HMGCS1,MVK	HMGCS1,IDI1,MVK
Pathway	M39489	TCA Cycle and Deficiency of Pyruvate Dehydrogenase complex (PDHc)	Pathway_M39489_TCA Cycle and Deficiency of Pyruvate Dehydrogenase complex (PDHc)	0	0	0	4.55729				ACO1,IDH1,MDH1,PDHA1
Pathway	83022	Terpenoid backbone biosynthesis	Pathway_83022_Terpenoid backbone biosynthesis	0	5.54497	0	0		FDPS,FNTA,HMGCS1,MVK
Pathway	M13465	Terpenoid backbone biosynthesis	Pathway_M13465_Terpenoid backbone biosynthesis	0	4.38516	0	0		FDPS,HMGCS1,MVK
Pathway	83071	Tight junction	Pathway_83071_Tight junction	0	0	4.46977	4.56686			ACTR2,ACTR3,EZR,MYL12B,MYL2,MYL9,PCNA	ACTB,ACTR2,ACTR3,EZR,MYL12B,MYL2,MYL6,MYL9,PCNA,RDX
Pathway	M39423	Translation Factors	Pathway_M39423_Translation Factors	0	0	0	4.50565				EEF1D,EEF1G,EEF2,EIF2S1,EIF3F,EIF5A
Pathway	82952	Valine, leucine and isoleucine degradation	Pathway_82952_Valine, leucine and isoleucine degradation	0	0	0	10				ACADM,ACADS,ACADSB,ALDH2,ALDH9A1,BCKDHA,BCKDHB,HIBCH,PCCA
Pathway	SMP00032	Valine, Leucine and Isoleucine Degradation	Pathway_SMP00032_Valine, Leucine and Isoleucine Degradation	0	0	0	10				ACADM,ACADS,ACADSB,ALDH2,BCKDHA,BCKDHB,HIBCH,PCCA
Pathway	M11835	Valine, leucine and isoleucine degradation	Pathway_M11835_Valine, leucine and isoleucine degradation	0	0	0	10				ACADM,ACADS,ACADSB,ALDH2,ALDH9A1,BCKDHA,BCKDHB,HIBCH,PCCA
Pathway	M39729	VEGFA-VEGFR2 Signaling Pathway	Pathway_M39729_VEGFA-VEGFR2 Signaling Pathway	0	0	0	4.92023				ALB,ANXA1,ATP6V0D1,EIF3F,EZR,FGA,FGB,FGG,HMGB1,HSP90AA1,HSPB1,MYL2,P4HB,PRDX6,STIP1,TXNDC5,VCL
Pathway	SMP00107	Zoledronate Pathway	Pathway_SMP00107_Zoledronate Pathway	0	4.69645	4.50375	0		FDPS,HMGCS1,MVK	HMGCS1,LSS,MVK
